# Supplementary material for: Epidermal galactose spurs chytrid virulence and predicts amphibian colonization
Source: Nat Commun. 2021 Oct 4;12:5788. doi: 10.1038/s41467-021-26127-9 (PMC8490390; doi:10.1038/s41467-021-26127-9)
Supplement: Supplementary file 4 — Dataset 1 [file 41467_2021_26127_MOESM4_ESM.xlsx]

## Sheet: Supplementary Data 1
Supplementary Data 1: Genes uniquely expressed in galactose-, glucose- and Mannose- treated Bsal spores
Galactose		Glucose		Mannose
Gene Name	Annotation	Gene Name	Annotation	Gene Name	Annotation
BSLG_00106		BSLG_00676	Exo70 exocyst	BSLG_00309
BSLG_00446		BSLG_01125		BSLG_00385
BSLG_00467		BSLG_01354	Cyclic nucleotide-binding domain	BSLG_00482	HEAT repeat(Pfam); WD domain: G-beta repeat; Protein tyrosine kinase;Protein kinase domain;(Pfam)
BSLG_01329		BSLG_01358	HEAT repeats	BSLG_01298	ATPase-Plipid: phospholipid-translocating P-type ATPase: flippase(TIGRfam); haloacid dehalogenase-like hydrolase;Putative hydrolase of sodium-potassium ATPase alpha subunit;E1-E2
BSLG_01747		BSLG_01393		BSLG_01659
BSLG_03936		BSLG_01828		BSLG_02545	Diacylglycerol kinase catalytic domain;(Pfam)
BSLG_05089	COG4 transport protein(Pfam)	BSLG_02603		BSLG_03337	Domain of unknown function (DUF4539);(Pfam)
BSLG_05136		BSLG_02644	ATPase family associated with various cellular activities (AAA)	BSLG_03452
BSLG_05168		BSLG_02970		BSLG_03862	RNA helicase (UPF2 interacting domain);(Pfam)
BSLG_05880	Protein tyrosine kinase;Protein kinase domain;Kinase-like;(Pfam)	BSLG_03160		BSLG_03952
BSLG_06592		BSLG_03395		BSLG_04241	RNAse P Rpr2/Rpp21/SNM1 subunit domain;(Pfam)
BSLG_07064		BSLG_03413		BSLG_05115
BSLG_07292	Kelch motif;Galactose oxidase: central domain;(Pfam)	BSLG_03480	Kinesin motor domain;(Pfam)	BSLG_05302	Pre-mRNA cleavage complex II protein Clp1;(Pfam)
BSLG_07320		BSLG_03578	ABC-2 type transporter;(Pfam)	BSLG_05618
BSLG_07428		BSLG_03628	Tetratricopeptide repeat;MYND finger;(Pfam)	BSLG_07409
BSLG_07757		BSLG_03675	Glycosyl transferase family 4;(Pfam)	BSLG_07733	Tetratricopeptide repeat;(Pfam)
BSLG_08074		BSLG_04095	Dpy-30 motif;(Pfam)	BSLG_08184	Uncharacterized conserved protein (DUF2358);(Pfam)
BSLG_08301		BSLG_04123	Sorting nexin C terminal;(Pfam)	BSLG_08293
BSLG_08418		BSLG_04303	Mis12-Mtw1 protein family;(Pfam)	BSLG_08436
BSLG_08965	alpha/beta hydrolase fold;Alpha/beta hydrolase family;(Pfam)	BSLG_04748		BSLG_08828
BSLG_09248	Protein tyrosine kinase;Protein kinase domain;(Pfam)	BSLG_05040		BSLG_09205
BSLG_09254		BSLG_05171		BSLG_09247
BSLG_09584	Herpesvirus UL14-like protein;(Pfam)	BSLG_05203	Dopey: N-terminal;(Pfam)	BSLG_09694
BSLG_09657		BSLG_05367	Zinc finger C-x8-C-x5-C-x3-H type (and similar);Pumilio-family RNA binding repeat;(Pfam)	BSLG_09777	TIM21;(Pfam)
BSLG_09744		BSLG_05452		BSLG_09793	Copper/zinc superoxide dismutase (SODC);(Pfam)
		BSLG_05603		BSLG_09952
		BSLG_05655
		BSLG_05836
		BSLG_05858
		BSLG_06850	Clathrin adaptor complex small chain;(Pfam)
		BSLG_06867
		BSLG_06968
		BSLG_07010
		BSLG_07216
		BSLG_07604
		BSLG_07643	Transmembrane amino acid transporter protein;(Pfam)
		BSLG_07670	FR47-like protein;Acetyltransferase (GNAT) family;(Pfam)
		BSLG_07697	SPRY domain;(Pfam)
		BSLG_08011	rad3: DNA repair helicase (rad3)(TIGRfam)
		BSLG_08379	Transport protein Trs120 or TRAPPC9: TRAPP II complex subunit;(Pfam)
		BSLG_08574
		BSLG_08619
		BSLG_08672	Protein kinase domain;(Pfam)
		BSLG_08889	RF-1 domain;(Pfam)
		BSLG_08912
		BSLG_08949	Importin-beta N-terminal domain;Exportin 1-like protein;(Pfam)
		BSLG_08986
		BSLG_09229
		BSLG_09351
		BSLG_09768
		BSLG_09808	Sec7 domain;Domain of unknown function (DUF1981);(Pfam)
		BSLG_10068
