# Supplementary material for: Epidermal galactose spurs chytrid virulence and predicts amphibian colonization
Source: Nat Commun. 2021 Oct 4;12:5788. doi: 10.1038/s41467-021-26127-9 (PMC8490390; doi:10.1038/s41467-021-26127-9)
Supplement: Supplementary file 6 — Source Data [file 41467_2021_26127_MOESM6_ESM.xlsx]

## Sheet: Fig. 1a. and Suppl Table 1-2
Counted attached B. salamandrivorans spores per microscopic field of view in fire salamander skin lysate binding assay
Experiment 1
	Crude skin lysate	Pellet of deglycosylated skin lysate	Supernatant of deglycosylated skin lysate	Pellet of crude skin lysate	Coated with ammonium salfate+ coating buffer	Negative control
Well 1	3366	799	4782	3211	246	342
	3106	825	4701	3487	298	330
	3490	812	4890	3672	227	288
	3362	791	4827	3572	301	270
	3572	782	4506	3107	245	257
Mean of well 1	3379.2	801.8	4741.2	3409.8	263.4	297.4
Std. Deviation of well 1	176.463	17.0206	148.411	240.95	33.8275	37.1591
Well 2	3307	784	4701	3269	227	270
	3266	794	4146	3107	256	266
	3019	824	4283	3796	261	339
	3380	766	4052	3588	310	342
	3521	801	4861	3491	287	265
Mean of well 2	3298.6	793.8	4408.6	3450.2	268.2	296.4
Std. Deviation of well 2	183.982	21.4056	354.281	269.653	31.618	40.315
Well 3	3572	865	4762	3201	268	300
	3086	811	4608	3798	291	343
	3577	804	4982	3624	311	279
	3692	798	4806	3277	227	338
	3017	772	4752	3643	209	267
Mean of well 3	3388.8	810	4782	3508.6	261.2	305.4
Std. Deviation of well 3	312.584	34.0955	134.306	256.607	42.7458	34.195
Mean of three wells	3355.53	801.867	4643.93	3456.2	264.267	299.733
Std. Deviation of three wells	49.5388	8.10021	204.823	49.6725	3.57957	4.93288
Experiment 2
	Crude skin lysate	Pellet of deglycosylated skin lysate	Supernatant of deglycosylated skin lysate	Pellet of crude skin lysate	Coated with ammonium salfate+ coating buffer	Negative control
Well 1	3268	793	3986	2892	111	109
	3109	654	3876	3421	187	216
	3092	763	4093	2873	123	209
	3288	698	4198	3109	134	194
	2983	705	3877	2987	154	165
Mean of well 1	3148	722.6	4006	3056.4	141.8	178.6
Std. Deviation of well 1	128.337	55.2476	139.977	224.265	29.8111	43.558
Well 2	2871	688	3768	3178	188	176
	3217	721	4198	3365	198	145
	3328	643	4021	2921	132	210
	3165	712	4177	2945	145	121
	2864	658	3982	3109	154	155
Mean of well 2	3089	684.4	4029.2	3103.6	163.4	161.4
Std. Deviation of well 2	210.612	33.6348	173.824	181.928	28.3514	33.6051
Well 3	2990	525	3876	3094	134	254
	3363	632	4765	2983	165	195
	3263	643	4328	3065	133	187
	3158	598	4143	3198	165	165
	2784	601	4398	3229	213	209
Mean of well 3	3111.6	599.8	4302	3113.8	162	202
Std. Deviation of well 3	229.339	46.1053	328.26	100.303	32.573	33.1512
Mean of three wells	3116.2	668.933	4112.4	3091.27	155.733	180.667
Std. Deviation of three wells	29.7678	62.844	164.608	30.6231	12.0869	20.3787
Experiment 3
	Crude skin lysate	Pellet of deglycosylated skin lysate	Supernatant of deglycosylated skin lysate	Pellet of crude skin lysate	Coated with ammonium salfate+ coating buffer	Negative control
Well 1	2043	545	2674	1938	113	73
	2209	443	2372	2374	55	114
	2343	434	3218	1743	138	104
	1938	554	2874	1543	101	148
	2402	594	2902	1645	54	110
Mean of well 1	2187	514	2808	1848.6	92.2	109.8
Std. Deviation of well 1	196.075	71.4178	311.987	327.885	36.9148	26.7619
Well 2	1983	487	3087	2347	83	143
	2127	554	3327	1465	69	154
	2210	453	3527	1189	55	132
	2457	487	3310	1543	57	165
	1847	493	2894	1610	73	115
Mean of well 2	2124.8	494.8	3229	1630.8	67.4	141.8
Std. Deviation of well 2	231.787	36.6633	243.597	431.208	11.6103	19.383
Well 3	2210	520	2942	1984	71	144
	2123	511	3531	1343	131	95
	2209	483	3284	1543	113	116
	1918	505	3388	1654	107	143
	2432	525	3102	1693	88	132
Mean of well 3	2178.4	508.8	3249.4	1643.4	102	126
Std. Deviation of well 3	185.152	16.3768	232.34	233.934	23.1517	20.6761
Mean of three wells	2163.4	505.867	3095.47	1707.6	87.2	125.867
Std. Deviation of three wells	33.704	9.93042	249.162	122.272	17.8337	16.0004

## Sheet: Fig. 1b. and Suppl Table 3-4
Counted B. salamandrivorans spores per microscopic field of view in carbohydrate binding assay
Experiment 1
	GluNAc	GalNAc	Mannose	Lactose	Negative control
Well 1	366	1625	2381	2536	351
	372	1686	2497	2579	342
	357	1608	2365	2524	364
	369	1572	2336	2637	357
	354	1612	2287	2566	343
Mean of well 1	363.6	1620.6	2373.2	2568.4	351.4
Std. Deviation of well 1	7.76531	41.5066	77.8922	44.2866	9.34345
Well 2	363	1649	2485	2493	354
	352	1611	2396	2569	362
	374	1597	2379	2588	338
	366	1588	2308	2601	346
	369	1675	2315	2525	365
Mean of well 2	364.8	1624	2376.6	2555.2	353
Std. Deviation of well 2	8.228	36.8103	71.8213	45.1243	11.1803
Well 3	353	1669	2383	2571	348
	370	1624	2488	2586	360
	368	1601	2247	2574	339
	359	1599	2393	2587	351
	358	1625	2369	2522	366
Mean of well 3	361.6	1623.6	2376	2568	352.8
Std. Deviation of well 3	7.1624	28.1922	85.9826	26.674	10.5214
Mean of three wells	363.333	1622.73	2375.27	2563.87	352.4
Std. Deviation of three wells	1.61658	1.85831	1.81475	7.50822	0.87178
Experiment 2
	GluNAc	GalNAc	Mannose	Lactose	Negative control
Well 1	102	964	1984	2365	192
	283	932	1754	2873	109
	201	944	1654	2755	98
	183	828	1985	2432	74
	123	1043	2054	2321	87
Mean of well 1	178.4	942.2	1886.2	2549.2	112
Std. Deviation of well 1	71.3779	77.1116	172.393	248.466	46.5672
Well 2	143	923	1387	1984	104
	105	943	1754	2165	93
	265	1203	1457	243	104
	243	1058	1324	1843	101
	98	1174	1666	1875	94
Mean of well 2	170.8	1060.2	1517.6	1622	99.2
Std. Deviation of well 2	78.2445	128.362	184.47	781.086	5.35724
Well 3	143	943	1985	1982	75
	158	892	2045	2365	198
	187	843	2157	2185	174
	254	965	1659	1954	214
	132	1249	2058	2352	218
Mean of well 3	174.8	978.4	1980.8	2167.6	175.8
Std. Deviation of well 3	48.8539	158.473	190.198	195.797	58.9423
Mean of three wells	174.667	993.6	1794.87	2112.93	129
Std. Deviation of three wells	3.80175	60.4506	244.734	466.011	41.0322
Experiment 3
	GluNAc	GalNAc	Mannose	Lactose	Negative control
Well 1	76	576	1194	1043	21
	32	764	954	984	25
	43	857	834	1294	65
	132	932	895	984	34
	43	445	543	994	87
Mean of well 1	65.2	714.8	884	1059.8	46.4
Std. Deviation of well 1	40.8252	201.168	234.469	133.185	28.5096
Well 2	75	564	523	1056	28
	186	654	436	1195	54
	129	765	654	968	195
	54	873	657	1065	54
	105	566	654	1125	98
Mean of well 2	109.8	684.4	584.8	1081.8	85.8
Std. Deviation of well 2	51.2903	133.702	100.934	84.5263	66.0242
Well 3	82	984	377	1257	87
	94	876	985	977	34
	54	879	968	945	56
	125	932	926	1096	76
	74	923	957	1129	88
Mean of well 3	85.8	918.8	842.6	1080.8	68.2
Std. Deviation of well 3	26.3097	44.3249	261.165	125.316	23.0478
Mean of three wells	86.9333	772.667	770.467	1074.13	66.8
Std. Deviation of three wells	22.3216	127.465	162.119	12.4231	19.7373
Negative control = wells coated with coating buffer only
GluNAc = N-Acetylglucosamine
GalNAc = N-Acetylgalactosamine

## Sheet: Fig. 1c. and Suppl Table 5
Carbohydrate chemotaxis test
B. salamandrivorans Genomic equivalents (GE)/Tube
	H20	Lactose	Galactose	Glucose	Mannose
Experiment 1	14520	324000	847200	97200	246000
	7164	253200	859200	1082.4	897.6
	11856	248400	283200	72000	128400
	17760	242400	358800	34320	255600
	7596	72240	699600	135600	74520
	11424	415200	738000		69840
Experiment 2	7356	76560	172800	50040	46080
	17640	44880	136800	2412	79200
	3180	57360	158400	43320
	9684	3300	153600	49080	48120
	6804	74280	172800	54840	66960
		103440	208800	20280	77280
Experiment 3	898.8	65520	90360	41400	46080
	1212	91440	60120	23280	25560
	164.4	90120	63960	31800	27480

## Sheet: Fig. 2b. Up regulated GalvsH2O
Significantly up regulated in galactose vs H2O
Gene name	log2foldchange	pvalue	padjust	gene chrom	start	end	strand	gene description	PFAMs
BSLG_03973	6.92558	6.56563e-15	3.55831e-13	LYON01000594.1	168	654	-	hypothetical protein
BSLG_09369	6.4398	6.27472e-13	2.62133e-11	LYON01003859.1	111	1178	-	hypothetical protein
BSLG_10084	5.12824	2.64051e-08	6.139e-07	LYON01005126.1	13	728	-	hypothetical protein
BSLG_03628	4.7861	1.04855e-07	2.19593e-06	LYON01000512.1	894	4453	-	hypothetical protein	Tetratricopeptide repeat
BSLG_08574	4.72158	8.98715e-07	1.5878e-05	LYON01002912.1	363	1369	-	hypothetical protein
BSLG_05424	4.6271	2.09144e-32	4.5339e-30	LYON01001036.1	1412	3365	+	hypothetical protein	Protein of unknown function (DUF4246)
BSLG_07757	4.60213	5.58095e-06	8.29351e-05	LYON01002216.1	2815	3591	+	hypothetical protein
BSLG_06249	4.57256	2.07341e-13	9.18831e-12	LYON01001354.1	2626	2785	+	hypothetical protein
BSLG_08178	4.56062	8.32178e-09	2.11231e-07	LYON01002549.1	2104	2526	-	hypothetical protein
BSLG_04761	4.55673	1.82936e-07	3.66833e-06	LYON01000810.1	671	2838	-	hypothetical protein	Cytochrome P450
BSLG_06875	4.5393	1.77902e-05	0.000238621	LYON01001663.1	651	1791	-	hypothetical protein
BSLG_04849	4.47253	6.17119e-15	3.36729e-13	LYON01000837.1	58	2544	-	hypothetical protein	MutS family domain IV
BSLG_03228	4.45489	1.70996e-05	0.000230514	LYON01000427.1	6326	7889	-	hypothetical protein	CRAL/TRIO domain
BSLG_05171	4.42527	5.46276e-05	0.000631366	LYON01000947.1	8653	9069	-	hypothetical protein
BSLG_03888	4.39404	2.59845e-48	1.38948e-45	LYON01000571.1	1806	3173	+	hypothetical protein	WD domain: G-beta repeat
BSLG_00907	4.31428	0.000582649	0.00477674	LYON01000075.1	32866	33174	+	hypothetical protein
BSLG_07756	4.28478	0.00300693	0.0185813	LYON01002216.1	760	1536	+	hypothetical protein
BSLG_09036	4.27866	7.89717e-22	8.55989e-20	LYON01003428.1	1354	2167	+	hypothetical protein
BSLG_08402	4.26808	0.00149705	0.0106358	LYON01002743.1	2548	3130	-	pantoate-beta-alanine ligase	panC: pantoate--beta-alanine ligase
BSLG_04681	4.22508	0.000342772	0.00308226	LYON01000783.1	911	1805	+	hypothetical protein
BSLG_01622	4.22376	7.62835e-05	0.000842796	LYON01000159.1	25047	25604	-	hypothetical protein
BSLG_02916	4.21987	1.16184e-18	9.70742e-17	LYON01000366.1	731	5201	-	hypothetical protein
BSLG_05484	4.13863	1.36225e-20	1.27054e-18	LYON01001056.1	8143	8974	+	hypothetical protein
BSLG_06099	4.10136	7.44116e-108	2.98428e-104	LYON01001289.1	628	1931	+	hypothetical protein
BSLG_09760	4.03532	0.00143992	0.0102938	LYON01004523.1	167	1165	+	hypothetical protein
BSLG_06633	4.01271	3.30335e-05	0.000403906	LYON01001528.1	1951	6331	+	hypothetical protein	Leucine Rich Repeat
BSLG_04852	3.98238	7.3369e-25	1.05088e-22	LYON01000837.1	6787	9509	-	hypothetical protein
BSLG_10131	3.96818	0.00458033	0.0257275	LYON01005227.1	1	1082	+	hypothetical protein
BSLG_01621	3.9588	7.41766e-43	2.58683e-40	LYON01000159.1	21178	24603	-	hypothetical protein	XPG N-terminal domain
BSLG_07717	3.95701	2.54908e-07	5.01131e-06	LYON01002185.1	11	3389	+	hypothetical protein%2C	Leucine Rich repeats (2 copies)
BSLG_04258	3.93955	4.20109e-74	5.61616e-71	LYON01000666.1	3910	6455	-	hypothetical protein	WD domain: G-beta repeat
BSLG_03710	3.93468	0.00380171	0.0224052	LYON01000531.1	13553	14428	-	hypothetical protein
BSLG_05425	3.93439	7.99975e-88	2.13887e-84	LYON01001036.1	3757	4682	-	hypothetical protein	Nuclear RNA-splicing-associated protein
BSLG_03605	3.89305	6.31745e-06	9.29766e-05	LYON01000507.1	1888	3818	+	hypothetical protein
BSLG_04607	3.88963	1.1295e-06	1.93999e-05	LYON01000763.1	1	1196	-	hypothetical protein	DHHC palmitoyltransferase
BSLG_09035	3.8678	0.000506643	0.00426868	LYON01003427.1	94	1933	+	hypothetical protein
BSLG_03578	3.85077	0.000161242	0.00162887	LYON01000500.1	14621	15273	-	hypothetical protein	ABC-2 type transporter
BSLG_08371	3.81218	0.00164289	0.0114688	LYON01002714.1	173	796	+	hypothetical protein
BSLG_02095	3.79873	3.10236e-08	7.06934e-07	LYON01000223.1	7727	8822	-	hypothetical protein
BSLG_04972	3.7948	5.21304e-25	7.7433e-23	LYON01000875.1	5236	8251	-	hypothetical protein
BSLG_04979	3.79368	0.00414333	0.0238501	LYON01000878.1	26	2084	+	hypothetical protein	Leucine-rich repeat
BSLG_02894	3.74222	3.21254e-08	7.27902e-07	LYON01000361.1	9336	12911	+	hypothetical protein	Kelch motif
BSLG_05788	3.69992	0.00143697	0.0102818	LYON01001166.1	7436	8120	+	hypothetical protein
BSLG_06886	3.66469	0.00967126	0.0468437	LYON01001669.1	2427	5403	+	hypothetical protein	Peptidase family S41
BSLG_03775	3.65021	3.41753e-14	1.72402e-12	LYON01000545.1	5727	8050	+	hypothetical protein
BSLG_09542	3.62878	0.0057765	0.0312009	LYON01004131.1	476	1537	+	hypothetical protein
BSLG_07521	3.62523	0.000991959	0.00755603	LYON01002052.1	1969	4448	-	hypothetical protein	Calcineurin-like phosphoesterase
BSLG_03229	3.58421	0.0060133	0.0321766	LYON01000427.1	8117	9222	+	hypothetical protein	Hsp20/alpha crystallin family
BSLG_01979	3.56412	7.18042e-14	3.49055e-12	LYON01000206.1	251	1749	+	hypothetical protein	Protein tyrosine kinase
BSLG_10105	3.49645	2.24013e-05	0.000289578	LYON01005168.1	18	1064	-	hypothetical protein
BSLG_02842	3.46566	5.95796e-62	5.9736e-59	LYON01000349.1	14166	18332	+	hypothetical protein
BSLG_02465	3.42987	0.000252718	0.00238687	LYON01000283.1	75	446	+	hypothetical protein
BSLG_04942	3.40802	1.30392e-45	6.15222e-43	LYON01000867.1	5262	7758	-	hypothetical protein
BSLG_01357	3.40623	2.69562e-29	5.27355e-27	LYON01000126.1	26864	28198	+	hypothetical protein
BSLG_04340	3.39564	3.22812e-05	0.000397738	LYON01000687.1	2634	5065	-	hypothetical protein
BSLG_06668	3.38836	9.45756e-10	2.69961e-08	LYON01001547.1	2272	5469	+	hypothetical protein	Major Facilitator Superfamily
BSLG_09370	3.36983	9.92648e-08	2.10334e-06	LYON01003863.1	1105	1959	+	hypothetical protein	Protein kinase domain
BSLG_07973	3.35584	6.4014e-07	1.16695e-05	LYON01002380.1	993	3374	+	hypothetical protein	Protein tyrosine kinase
BSLG_00528	3.35211	7.4571e-19	6.36313e-17	LYON01000039.1	4440	7855	-	hypothetical protein	Zinc-ribbon
BSLG_08081	3.34424	1.08564e-18	9.16624e-17	LYON01002462.1	2114	3496	-	hypothetical protein	MutS domain V
BSLG_08351	3.31945	0.00599059	0.0321193	LYON01002696.1	2123	2930	+	hypothetical protein
BSLG_05118	3.31557	0.00283531	0.0178089	LYON01000930.1	1095	6552	-	hypothetical protein%2C	EF-hand domain pair
BSLG_08774	3.28113	4.72845e-06	7.16955e-05	LYON01003122.1	670	2378	-	hypothetical protein
BSLG_03983	3.27861	2.7441e-06	4.3585e-05	LYON01000597.1	797	1806	+	hypothetical protein	Chibby family
BSLG_09635	3.25686	0.000583866	0.00477876	LYON01004283.1	384	1567	+	hypothetical protein
BSLG_04304	3.23712	0.00944515	0.0459149	LYON01000678.1	3378	4299	+	hypothetical protein
BSLG_04636	3.2174	4.45499e-17	3.05414e-15	LYON01000771.1	3688	5535	+	hypothetical protein%2C	recA bacterial DNA recombination protein
BSLG_03993	3.19815	8.4259e-07	1.49854e-05	LYON01000599.1	9239	10459	-	hypothetical protein
BSLG_06064	3.19355	7.28821e-21	7.04322e-19	LYON01001273.1	2577	5323	-	threonine ammonia-lyase%2C	ilvA_2Cterm: threonine ammonia-lyase: biosynthetic
BSLG_02188	3.19248	6.98316e-34	1.60034e-31	LYON01000237.1	9272	11170	-	hypothetical protein	Transmembrane protein 231
BSLG_08150	3.16728	0.00669376	0.0349776	LYON01002524.1	1	854	-	hypothetical protein
BSLG_03889	3.16248	1.53659e-41	4.92999e-39	LYON01000571.1	4331	6730	+	hypothetical protein
BSLG_08942	3.15265	0.00835847	0.0415901	LYON01003323.1	1959	2375	-	hypothetical protein
BSLG_09574	3.15257	0.000414741	0.00361198	LYON01004176.1	399	1079	-	hypothetical protein
BSLG_09736	3.12218	3.37884e-44	1.2908e-41	LYON01004484.1	1	1511	+	hypothetical protein	Nup85 Nucleoporin
BSLG_00038	3.11856	8.75495e-29	1.56052e-26	LYON01000002.1	46643	48154	+	hypothetical protein
BSLG_06520	3.11716	0.00301242	0.0186009	LYON01001475.1	5798	6600	-	hypothetical protein	Snare region anchored in the vesicle membrane C-terminus
BSLG_03754	3.1066	4.15665e-12	1.58764e-10	LYON01000541.1	5374	5601	+	hypothetical protein
BSLG_01800	3.10011	1.3726e-11	5.00439e-10	LYON01000183.1	4161	4957	-	hypothetical protein
BSLG_05184	3.09712	5.7898e-13	2.43141e-11	LYON01000951.1	4742	6472	-	hypothetical protein	Inositol-pentakisphosphate 2-kinase
BSLG_07032	3.08031	1.36616e-07	2.78121e-06	LYON01001753.1	2235	3352	+	hypothetical protein
BSLG_00989	3.05407	2.3221e-45	9.80291e-43	LYON01000085.1	170	1413	+	hypothetical protein
BSLG_04878	3.0518	1.22214e-54	9.8028e-52	LYON01000845.1	5646	10047	-	hypothetical protein
BSLG_05106	3.04774	1.61003e-14	8.33166e-13	LYON01000926.1	1302	4183	+	hypothetical protein	Protein tyrosine kinase
BSLG_09982	3.03129	1.5618e-13	7.1584e-12	LYON01004920.1	38	1214	+	hypothetical protein	Protein kinase domain
BSLG_00572	3.02809	7.97894e-08	1.70664e-06	LYON01000042.1	35107	36604	+	hypothetical protein
BSLG_06914	3.02494	0.00124083	0.00915267	LYON01001687.1	4661	5689	-	hypothetical protein
BSLG_01475	3.02102	2.56439e-08	5.99679e-07	LYON01000141.1	14694	16273	+	hypothetical protein	Calmodulin-binding
BSLG_01191	3.00882	0.00737847	0.037843	LYON01000106.1	19913	20650	+	hypothetical protein
BSLG_07564	2.98324	1.73122e-20	1.59611e-18	LYON01002079.1	1	963	+	hypothetical protein
BSLG_03816	2.97852	0.00757698	0.0386683	LYON01000555.1	2260	6364	-	hypothetical protein	Protein tyrosine kinase
BSLG_03166	2.97436	0.00217169	0.0141389	LYON01000414.1	16096	16666	+	hypothetical protein
BSLG_04194	2.97335	1.44966e-30	2.98146e-28	LYON01000650.1	7064	10160	+	hypothetical protein
BSLG_02871	2.9726	6.89247e-06	0.0001007	LYON01000355.1	17441	18365	+	hypothetical protein	Mitochondrial carrier protein
BSLG_08276	2.9717	0.00765635	0.0387944	LYON01002629.1	1823	3299	+	hypothetical protein
BSLG_05702	2.95854	2.58923e-42	8.65342e-40	LYON01001134.1	1	2797	+	hypothetical protein%2C
BSLG_04208	2.95168	1.76463e-09	4.91461e-08	LYON01000654.1	9399	12100	+	hypothetical protein
BSLG_06566	2.94174	2.92899e-17	2.06083e-15	LYON01001496.1	3620	4952	+	hypothetical protein
BSLG_00101	2.93184	0.000361481	0.0032109	LYON01000006.1	5786	8497	+	hypothetical protein	Leucine-rich repeat
BSLG_03791	2.92752	5.52021e-14	2.71642e-12	LYON01000549.1	73	3718	+	hypothetical protein	Sec1 family
BSLG_02764	2.92074	1.28507e-11	4.75e-10	LYON01000335.1	9573	14297	-	hypothetical protein	WD domain: G-beta repeat
BSLG_01828	2.89349	2.51407e-07	4.95464e-06	LYON01000186.1	15219	19243	+	hypothetical protein%2C	Protein tyrosine kinase; Protein kinase domain
BSLG_02932	2.89178	0.000148351	0.0015139	LYON01000368.1	5022	6198	-	hypothetical protein	N terminus of Rad21 / Rec8 like protein
BSLG_01628	2.89038	7.6031e-29	1.38601e-26	LYON01000160.1	19788	21783	+	hypothetical protein
BSLG_08357	2.88213	1.81371e-85	2.90956e-82	LYON01002703.1	106	744	+	hypothetical protein	Domain of unknown function (DUF1929)
BSLG_09826	2.85651	4.03787e-08	9.04686e-07	LYON01004618.1	982	1389	-	hypothetical protein
BSLG_02643	2.84971	1.78796e-05	0.000239021	LYON01000314.1	8205	12597	-	hypothetical protein	Domain of unknown function (DUF3508)
BSLG_05231	2.83808	1.8868e-07	3.75534e-06	LYON01000968.1	7210	7530	+	hypothetical protein
BSLG_00982	2.83766	0.00497788	0.0274416	LYON01000084.1	6331	10767	-	hypothetical protein	Cyclic nucleotide-binding domain
BSLG_03096	2.82685	0.00704188	0.0364876	LYON01000399.1	15898	17072	+	hypothetical protein
BSLG_08718	2.82457	3.01741e-11	1.06152e-09	LYON01003056.1	1	2702	+	hypothetical protein
BSLG_04930	2.82264	1.61101e-12	6.36549e-11	LYON01000863.1	9647	10539	-	hypothetical protein
BSLG_07398	2.81477	4.18295e-08	9.34299e-07	LYON01001973.1	164	2617	-	hypothetical protein	Peptidase family S41
BSLG_03156	2.80925	1.38169e-05	0.000189769	LYON01000412.1	2316	5013	+	hypothetical protein
BSLG_07604	2.80892	0.00874328	0.0430245	LYON01002105.1	1467	1846	+	hypothetical protein
BSLG_09241	2.78873	3.45569e-24	4.54395e-22	LYON01003680.1	1	1400	-	hypothetical protein	Glyoxal oxidase N-terminus
BSLG_06409	2.76716	2.16018e-08	5.09611e-07	LYON01001423.1	141	577	+	hypothetical protein
BSLG_09489	2.76398	1.28654e-14	6.74466e-13	LYON01004044.1	333	589	+	hypothetical protein
BSLG_01188	2.76011	7.53334e-13	3.11469e-11	LYON01000106.1	7399	13047	+	hypothetical protein%2C	WD domain: G-beta repeat
BSLG_04279	2.75271	1.54932e-10	4.93137e-09	LYON01000671.1	6781	12076	+	hypothetical protein	Uncharacterized ACR: YdiU/UPF0061 family
BSLG_02754	2.74663	4.4344e-08	9.79843e-07	LYON01000333.1	10527	13722	+	hypothetical protein	Leucine-rich repeat
BSLG_06967	2.74403	4.68016e-12	1.76242e-10	LYON01001717.1	1435	4301	-	hypothetical protein	WD domain: G-beta repeat
BSLG_04928	2.74321	6.51677e-13	2.70834e-11	LYON01000863.1	16	2392	-	hypothetical protein
BSLG_03522	2.73477	7.97347e-11	2.62112e-09	LYON01000487.1	738	8158	+	hypothetical protein	WD domain: G-beta repeat
BSLG_00476	2.73203	0.000365347	0.00323449	LYON01000034.1	17149	22896	+	hypothetical protein	Iguana/Dzip1-like DAZ-interacting protein N-terminal
BSLG_08577	2.72498	4.71699e-14	2.33549e-12	LYON01002916.1	621	960	-	hypothetical protein
BSLG_05831	2.707	2.06209e-10	6.45619e-09	LYON01001182.1	6091	8109	+	hypothetical protein
BSLG_03027	2.69229	0.000449288	0.00385839	LYON01000385.1	16394	17522	-	hypothetical protein
BSLG_07719	2.69136	0.00485327	0.026884	LYON01002186.1	19	2600	-	hypothetical protein	Fungalysin metallopeptidase (M36)
BSLG_08515	2.68604	4.09889e-23	4.7977e-21	LYON01002850.1	1347	2990	+	hypothetical protein
BSLG_06632	2.68367	9.49354e-05	0.00102212	LYON01001528.1	425	939	+	hypothetical protein
BSLG_08548	2.67892	3.09253e-15	1.73463e-13	LYON01002884.1	11	2932	-	hypothetical protein	Ankyrin repeats (3 copies)
BSLG_08727	2.67122	6.01658e-19	5.24554e-17	LYON01003070.1	17	2692	-	hypothetical protein	Domain of unknown function (DUF4456)
BSLG_05995	2.66773	0.00163037	0.0114012	LYON01001246.1	485	3833	+	hypothetical protein	Bacterial extracellular solute-binding protein
BSLG_07263	2.64853	3.7805e-15	2.10579e-13	LYON01001888.1	2420	4600	-	hypothetical protein	Eukaryotic and archaeal DNA primase: large subunit
BSLG_02473	2.64183	7.67239e-23	8.79147e-21	LYON01000284.1	9187	12897	+	hypothetical protein	Protein tyrosine kinase
BSLG_08652	2.63808	8.47123e-05	0.000926545	LYON01002991.1	1186	1873	+	hypothetical protein
BSLG_01492	2.62943	7.69242e-08	1.65418e-06	LYON01000143.1	26106	26673	+	hypothetical protein
BSLG_01358	2.62667	4.1032e-14	2.04421e-12	LYON01000127.1	43	9369	+	hypothetical protein
BSLG_00743	2.6199	0.00141529	0.0101629	LYON01000058.1	28116	30681	-	hypothetical protein
BSLG_08619	2.61958	2.01279e-05	0.000265536	LYON01002956.1	1820	2833	+	hypothetical protein
BSLG_08604	2.61454	2.64445e-10	8.18962e-09	LYON01002946.1	934	1263	+	hypothetical protein
BSLG_04169	2.59947	0.00196156	0.013057	LYON01000642.1	3931	5690	-	hypothetical protein	Nodulin-like
BSLG_02299	2.59775	2.82593e-68	3.23811e-65	LYON01000254.1	12147	21089	-	hypothetical protein	Myosin head (motor domain)
BSLG_04311	2.59404	0.00264176	0.0167771	LYON01000679.1	7166	11245	-	hypothetical protein	Sperm-tail PG-rich repeat
BSLG_05787	2.5918	1.5303e-25	2.36049e-23	LYON01001166.1	5559	6923	+	hypothetical protein
BSLG_05550	2.59136	1.40817e-10	4.49997e-09	LYON01001077.1	8476	8936	+	hypothetical protein
BSLG_03649	2.57481	0.000885207	0.00684031	LYON01000516.1	13232	14913	+	hypothetical protein	Polysaccharide deacetylase
BSLG_08449	2.56856	4.58606e-13	1.9671e-11	LYON01002793.1	68	2158	-	hypothetical protein	Protein kinase domain
BSLG_04157	2.56776	6.90022e-22	7.68703e-20	LYON01000639.1	10965	11802	+	hypothetical protein
BSLG_03706	2.55742	1.3909e-06	2.35368e-05	LYON01000531.1	1	1174	+	hypothetical protein	Ring finger domain
BSLG_01896	2.55162	0.00022411	0.00216838	LYON01000195.1	10175	12002	-	hypothetical protein	Leucine Rich Repeat
BSLG_09557	2.55102	0.00445574	0.0252319	LYON01004154.1	17	223	+	hypothetical protein	Fungalysin metallopeptidase (M36)
BSLG_00452	2.54989	5.91088e-17	3.95093e-15	LYON01000032.1	17309	20461	+	hypothetical protein	FtsJ-like methyltransferase
BSLG_03943	2.54564	4.33014e-05	0.000515312	LYON01000585.1	3662	6085	-	hypothetical protein	Serine incorporator (Serinc)
BSLG_07671	2.53673	6.62216e-10	1.93855e-08	LYON01002153.1	2634	4121	-	hypothetical protein
BSLG_06707	2.53315	1.17115e-05	0.00016351	LYON01001569.1	135	1255	+	hypothetical protein
BSLG_07605	2.52555	2.76167e-10	8.51975e-09	LYON01002105.1	1842	3383	+	hypothetical protein
BSLG_06960	2.52006	2.89835e-09	7.80122e-08	LYON01001713.1	3291	5108	+	pantoate-beta-alanine ligase	panC: pantoate--beta-alanine ligase
BSLG_00848	2.51632	4.39647e-21	4.40801e-19	LYON01000069.1	27987	28865	+	hypothetical protein
BSLG_06320	2.50552	4.67353e-06	7.11317e-05	LYON01001382.1	3168	4696	+	hypothetical protein
BSLG_07569	2.50451	3.95418e-07	7.49799e-06	LYON01002082.1	1140	1761	-	hypothetical protein	Transcriptional regulator
BSLG_04017	2.50278	1.2304e-18	1.01743e-16	LYON01000604.1	12084	13566	-	hypothetical protein
BSLG_00749	2.47311	4.07138e-13	1.75573e-11	LYON01000059.1	10195	12926	-	hypothetical protein	VRR-NUC domain
BSLG_10086	2.47063	0.000287743	0.00266204	LYON01005133.1	1	1129	-	hypothetical protein
BSLG_00214	2.46883	0.0012415	0.00915267	LYON01000013.1	42553	47800	+	hypothetical protein	Fibronectin type III domain; Ciliary protein causing Leber congenital amaurosis disease
BSLG_04624	2.46387	9.36022e-16	5.56136e-14	LYON01000768.1	1682	3760	+	hypothetical protein	Uncharacterised protein family (UPF0193)
BSLG_05615	2.45742	0.00016358	0.00164834	LYON01001101.1	7819	8117	+	hypothetical protein
BSLG_04891	2.44986	7.52048e-10	2.18557e-08	LYON01000850.1	7	2122	-	hypothetical protein%2C
BSLG_08070	2.4425	1.2517e-09	3.56025e-08	LYON01002455.1	4	3501	+	hypothetical protein
BSLG_02222	2.43898	6.1627e-38	1.76539e-35	LYON01000242.1	12828	14172	-	hypothetical protein	Variant SH3 domain
BSLG_00773	2.43036	1.41897e-14	7.39064e-13	LYON01000061.1	20361	21904	+	hypothetical protein
BSLG_09669	2.42967	4.28199e-06	6.59229e-05	LYON01004349.1	220	405	+	hypothetical protein
BSLG_04637	2.42169	0.000141812	0.00145457	LYON01000771.1	5389	7379	-	hypothetical protein	zinc-finger of a C2HC-type
BSLG_08977	2.41796	1.96407e-86	3.93844e-83	LYON01003358.1	1546	2357	-	hypothetical protein
BSLG_07870	2.4171	5.34538e-54	3.89776e-51	LYON01002299.1	2225	3761	-	hypothetical protein	alpha/beta hydrolase fold
BSLG_02997	2.41664	9.80747e-50	5.61898e-47	LYON01000380.1	1801	5761	-	hypothetical protein%2C
BSLG_04438	2.41653	3.60161e-22	4.0688e-20	LYON01000712.1	201	7875	-	hypothetical protein%2C	GATA zinc finger
BSLG_01717	2.41395	1.29671e-05	0.000179947	LYON01000171.1	13218	13878	+	hypothetical protein
BSLG_08443	2.41216	0.000228339	0.00220398	LYON01002787.1	1	1923	-	hypothetical protein	S1/P1 Nuclease
BSLG_09825	2.40146	1.01976e-07	2.14684e-06	LYON01004618.1	281	610	+	hypothetical protein
BSLG_07480	2.40099	4.37724e-39	1.35038e-36	LYON01002025.1	3627	3953	+	hypothetical protein
BSLG_03334	2.39677	1.72718e-06	2.85644e-05	LYON01000447.1	9824	12327	+	hypothetical protein	Leucine-rich repeat
BSLG_07216	2.39314	0.00665479	0.0348455	LYON01001861.1	3754	4227	+	hypothetical protein
BSLG_02431	2.3924	2.51989e-09	6.85154e-08	LYON01000277.1	2719	4025	-	hypothetical protein
BSLG_01610	2.39051	2.15305e-11	7.67538e-10	LYON01000158.1	4470	6412	+	hypothetical protein	Parkin co-regulated protein
BSLG_02887	2.38902	7.92024e-15	4.23522e-13	LYON01000359.1	1820	7520	-	hypothetical protein	Microtubule associated
BSLG_06322	2.383	2.57606e-11	9.10245e-10	LYON01001384.1	8	185	-	hypothetical protein	Ubiquitin-2 like Rad60 SUMO-like
BSLG_02931	2.37877	5.50473e-06	8.20696e-05	LYON01000368.1	3881	4901	-	hypothetical protein
BSLG_03558	2.37823	0.00138031	0.00996531	LYON01000496.1	4207	7728	-	hypothetical protein
BSLG_01902	2.35977	4.74638e-25	7.18316e-23	LYON01000196.1	2474	8053	-	hypothetical protein	Leucine rich repeat
BSLG_01620	2.3566	5.18573e-52	3.46623e-49	LYON01000159.1	18891	19703	-	hypothetical protein
BSLG_06594	2.34595	0.000396621	0.00348444	LYON01001511.1	65	854	+	hypothetical protein
BSLG_06417	2.34588	1.76363e-09	4.91461e-08	LYON01001426.1	5309	6745	+	hypothetical protein	MT-A70
BSLG_08146	2.34054	1.31531e-11	4.83949e-10	LYON01002520.1	2815	3506	+	hypothetical protein
BSLG_04306	2.33981	1.32011e-07	2.70117e-06	LYON01000678.1	7130	9116	+	hypothetical protein	Inhibitor of Apoptosis domain
BSLG_08819	2.3334	3.31913e-05	0.000405217	LYON01003169.1	1178	2066	-	hypothetical protein	von Willebrand factor type D domain
BSLG_09205	2.33218	0.00357957	0.021347	LYON01003638.1	220	769	+	hypothetical protein
BSLG_04259	2.33207	4.37638e-08	9.69695e-07	LYON01000666.1	6459	8164	+	hypothetical protein
BSLG_04696	2.32954	0.000238303	0.00228094	LYON01000787.1	5442	7420	+	hypothetical protein	Histidine phosphatase superfamily (branch 1)
BSLG_04447	2.3243	0.00179315	0.0122721	LYON01000714.1	7073	9573	+	hypothetical protein%2C
BSLG_00025	2.31633	7.68751e-16	4.70699e-14	LYON01000002.1	5106	7358	-	hypothetical protein	DNA repair protein endonuclease SAE2/CtIP C-terminus
BSLG_06610	2.31255	0.000325031	0.00293921	LYON01001518.1	2470	4115	-	hypothetical protein	LIM domain
BSLG_05159	2.30284	0.00855933	0.0423009	LYON01000944.1	2468	3520	+	hypothetical protein
BSLG_04213	2.29058	1.60641e-13	7.23877e-12	LYON01000656.1	1	1983	+	hypothetical protein
BSLG_08307	2.28315	0.0032685	0.019846	LYON01002653.1	828	1877	+	hypothetical protein	Fasciclin domain
BSLG_03604	2.28144	0.00184938	0.0125392	LYON01000507.1	37	1255	-	hypothetical protein	Tubulin/FtsZ family: GTPase domain
BSLG_00511	2.27848	4.96494e-28	8.65734e-26	LYON01000037.1	13133	19407	+	hypothetical protein%2C
BSLG_05183	2.27572	2.46487e-36	6.37765e-34	LYON01000951.1	3744	4626	+	hypothetical protein	HD domain
BSLG_02191	2.26704	7.1238e-18	5.49423e-16	LYON01000237.1	18020	22184	-	hypothetical protein
BSLG_01796	2.2648	6.12812e-09	1.5654e-07	LYON01000182.1	17698	20572	+	hypothetical protein	GDP/GTP exchange factor Sec2p
BSLG_03311	2.2618	3.25632e-123	2.6119e-119	LYON01000443.1	360	1632	+	hypothetical protein
BSLG_02646	2.26107	1.61246e-61	1.43706e-58	LYON01000315.1	1	894	+	hypothetical protein
BSLG_00428	2.25924	3.14299e-05	0.000387846	LYON01000030.1	5359	6133	+	hypothetical protein
BSLG_07966	2.25846	4.21251e-06	6.4978e-05	LYON01002375.1	35	1362	+	hypothetical protein
BSLG_03547	2.25147	3.8627e-29	7.37683e-27	LYON01000494.1	4301	7721	+	hypothetical protein
BSLG_08963	2.25052	0.00214724	0.0140138	LYON01003345.1	369	2159	+	hypothetical protein	Fungalysin metallopeptidase (M36)
BSLG_03851	2.23456	0.00132093	0.00963199	LYON01000562.1	7278	9325	+	hypothetical protein	Sperm tail C-terminal domain
BSLG_08779	2.23315	5.02541e-07	9.37414e-06	LYON01003128.1	2131	2483	+	hypothetical protein
BSLG_02272	2.22026	1.10897e-06	1.91463e-05	LYON01000251.1	5672	7551	-	hypothetical protein	7 transmembrane sweet-taste receptor of 3 GCPR
BSLG_02426	2.21514	0.000162869	0.00164324	LYON01000276.1	3960	6912	-	hypothetical protein	Fungal specific transcription factor domain
BSLG_09479	2.21349	1.88563e-09	5.23345e-08	LYON01004027.1	26	1799	+	hypothetical protein
BSLG_06528	2.21032	0.00168994	0.011736	LYON01001480.1	1166	1402	+	hypothetical protein
BSLG_04635	2.2077	9.65953e-16	5.69699e-14	LYON01000771.1	1	3318	-	hypothetical protein
BSLG_07302	2.18866	4.54088e-08	1.00061e-06	LYON01001908.1	4582	4884	+	hypothetical protein
BSLG_04022	2.18212	9.96472e-08	2.10334e-06	LYON01000606.1	2040	2693	-	hypothetical protein
BSLG_04235	2.18171	1.71199e-10	5.38504e-09	LYON01000660.1	10356	11333	+	hypothetical protein	F-box domain
BSLG_07843	2.17914	6.75284e-25	9.84809e-23	LYON01002276.1	1	1980	-	hypothetical protein	Common central domain of tyrosinase
BSLG_01544	2.17401	1.41383e-09	3.99308e-08	LYON01000149.1	21184	25531	-	hypothetical protein	Cullin family
BSLG_01301	2.16696	3.44101e-34	8.11775e-32	LYON01000120.1	5229	12720	+	hypothetical protein	Ankyrin repeats (many copies)
BSLG_00138	2.16036	2.33177e-38	6.9271e-36	LYON01000008.1	34962	38628	+	hypothetical protein	Tetratricopeptide repeat
BSLG_01819	2.15749	6.52378e-35	1.58567e-32	LYON01000185.1	3909	19977	+	hypothetical protein	P-loop containing dynein motor region D4; Microtubule-binding stalk of dynein motor; Hydrolytic ATP binding site of dynein motor region D1; Dynein heavy chain: N-terminal region 2; Dynein heavy chain and region D6 of dynein motor; ATP-binding dynein motor region D5; AAA domain (dynein-related subfamily)
BSLG_04867	2.14402	0.00809537	0.0405072	LYON01000841.1	8775	10546	+	hypothetical protein	Major intrinsic protein
BSLG_04995	2.14347	5.64199e-05	0.000648344	LYON01000884.1	951	1124	+	hypothetical protein
BSLG_01354	2.13753	7.73638e-08	1.65918e-06	LYON01000126.1	12734	17855	-	hypothetical protein	Cyclic nucleotide-binding domain
BSLG_05452	2.13264	2.92677e-05	0.000363964	LYON01001046.1	4216	5478	+	hypothetical protein
BSLG_03091	2.12942	1.66033e-35	4.16172e-33	LYON01000398.1	11523	17077	-	hypothetical protein%2C	UBX domain
BSLG_02512	2.12843	4.34488e-11	1.50217e-09	LYON01000290.1	9689	11182	-	hypothetical protein	FAM72 protein
BSLG_07517	2.12194	0.000763496	0.00599217	LYON01002049.1	3692	4406	+	hypothetical protein	Variant SH3 domain
BSLG_04841	2.11873	3.63586e-06	5.66277e-05	LYON01000834.1	9293	10053	-	hypothetical protein
BSLG_04660	2.11849	0.000248729	0.00236381	LYON01000777.1	3816	10421	+	hypothetical protein	Coiled-coil domain-containing protein 66
BSLG_05004	2.11221	1.91777e-23	2.36653e-21	LYON01000886.1	8008	10381	+	hypothetical protein	TB2/DP1: HVA22 family
BSLG_01709	2.1122	2.97233e-08	6.81174e-07	LYON01000170.1	12824	14158	-	hypothetical protein
BSLG_08950	2.11155	1.21714e-13	5.70917e-12	LYON01003333.1	185	1357	-	hypothetical protein
BSLG_06395	2.10551	0.000349556	0.00313481	LYON01001417.1	1	1615	-	hypothetical protein
BSLG_04673	2.10194	6.68217e-12	2.49291e-10	LYON01000781.1	442	1832	+	hypothetical protein
BSLG_07143	2.09985	2.03442e-11	7.31754e-10	LYON01001820.1	1426	5159	+	hypothetical protein	Domain of unknown function (DUF3342)
BSLG_03995	2.09415	0.00300629	0.0185813	LYON01000599.1	12995	13585	-	hypothetical protein
BSLG_05540	2.08858	4.71568e-06	7.16373e-05	LYON01001074.1	3	3336	+	hypothetical protein	Helicase conserved C-terminal domain
BSLG_02237	2.08656	5.11903e-17	3.4504e-15	LYON01000245.1	160	686	-	hypothetical protein	Polysaccharide deacetylase
BSLG_09428	2.08088	0.0074834	0.0382808	LYON01003945.1	1	889	-	hypothetical protein
BSLG_09973	2.07828	0.00125301	0.00921209	LYON01004901.1	694	1257	-	hypothetical protein	Protein kinase domain
BSLG_00255	2.07824	1.2416e-12	4.97945e-11	LYON01000016.1	44061	45596	-	hypothetical protein	Homoserine dehydrogenase: NAD binding domain
BSLG_04945	2.07738	1.77907e-07	3.57643e-06	LYON01000868.1	804	2642	+	cyclin-dependent kinase	Protein tyrosine kinase
BSLG_04785	2.0751	3.10368e-51	1.91497e-48	LYON01000817.1	2227	3947	+	hypothetical protein	Membrane-associating domain
BSLG_03830	2.07163	3.18104e-06	4.99318e-05	LYON01000558.1	3348	10371	+	hypothetical protein	FHA domain
BSLG_02840	2.06612	2.21255e-27	3.77592e-25	LYON01000349.1	5721	11280	-	hypothetical protein	DNA replication regulator SLD3
BSLG_01470	2.06082	7.77009e-13	3.17979e-11	LYON01000140.1	24343	26873	-	hypothetical protein	C2 domain
BSLG_05426	2.06032	1.50494e-13	6.95215e-12	LYON01001036.1	6015	8214	-	hypothetical protein	SWIRM domain
BSLG_04718	2.05957	8.6734e-06	0.000124231	LYON01000795.1	743	5625	-	hypothetical protein	GAF domain
BSLG_07417	2.05515	6.91482e-05	0.000773553	LYON01001987.1	2002	3535	-	hypothetical protein	Homeobox domain
BSLG_00152	2.04388	0.000360753	0.0032109	LYON01000009.1	33615	33962	+	hypothetical protein
BSLG_07922	2.03182	5.92575e-09	1.52341e-07	LYON01002340.1	6	2553	+	hypothetical protein	WD domain: G-beta repeat
BSLG_01888	2.02808	1.55173e-23	1.94475e-21	LYON01000194.1	6436	9132	-	hypothetical protein	Tetratricopeptide repeat
BSLG_05532	2.02686	1.49953e-08	3.62282e-07	LYON01001071.1	8	3977	-	hypothetical protein	B-box zinc finger
BSLG_08702	2.02395	6.30414e-06	9.29514e-05	LYON01003041.1	87	2727	-	hypothetical protein	Mediator of RNA polymerase II transcription subunit 1
BSLG_08165	2.02381	2.1846e-06	3.54475e-05	LYON01002540.1	1071	2081	-	hypothetical protein
BSLG_04071	2.01827	8.9725e-06	0.000128286	LYON01000617.1	558	3570	-	hypothetical protein	Piwi domain
BSLG_00909	2.01492	2.5796e-26	4.31063e-24	LYON01000076.1	328	2391	+	hypothetical protein	Tubulin/FtsZ family: GTPase domain; Tubulin C-terminal domain
BSLG_09946	2.01441	0.000626583	0.00506125	LYON01004850.1	226	1283	+	hypothetical protein
BSLG_00529	2.0126	9.82796e-07	1.71743e-05	LYON01000039.1	8255	10599	-	hypothetical protein	Zinc finger: C3HC4 type (RING finger)
BSLG_01193	2.006	2.25659e-06	3.64922e-05	LYON01000106.1	23066	23275	-	hypothetical protein
BSLG_00876	2.00414	3.66944e-21	3.72565e-19	LYON01000072.1	17012	20856	+	hypothetical protein
< Up regulated genes log2 fold change cut off 2 >
BSLG_02661	1.99551	1.83271e-45	8.16677e-43	LYON01000318.1	37	3605	+	hypothetical protein
BSLG_02090	1.99451	5.83403e-29	1.08825e-26	LYON01000222.1	13825	20638	+	hypothetical protein%2C	Glycosyl hydrolase family 47
BSLG_01851	1.99307	2.18757e-06	3.54475e-05	LYON01000189.1	13401	16357	+	hypothetical protein
BSLG_00884	1.98492	2.80656e-10	8.62508e-09	LYON01000073.1	17211	21027	-	hypothetical protein%2C	Protein tyrosine kinase; Lipopolysaccharide kinase (Kdo/WaaP) family
BSLG_01817	1.98325	8.97847e-21	8.57337e-19	LYON01000185.1	1	1222	-	hypothetical protein
BSLG_04760	1.98247	2.06862e-10	6.45619e-09	LYON01000809.1	6691	10867	+	hypothetical protein	Type III restriction enzyme: res subunit
BSLG_06911	1.98062	0.00876713	0.043089	LYON01001686.1	1080	4113	+	hypothetical protein	Peptidase family S41
BSLG_08858	1.97818	1.7207e-15	1.00013e-13	LYON01003215.1	234	1919	+	hypothetical protein
BSLG_06768	1.97777	0.000314186	0.00285724	LYON01001600.1	4515	5942	+	hypothetical protein	Fungal domain of unknown function (DUF1712)
BSLG_04693	1.97699	0.00133636	0.00970038	LYON01000787.1	403	1989	-	hypothetical protein	Ankyrin repeats (many copies)
BSLG_02406	1.97223	1.35975e-07	2.77521e-06	LYON01000273.1	345	873	+	hypothetical protein
BSLG_01814	1.97129	9.95282e-08	2.10334e-06	LYON01000184.1	12989	14908	+	hypothetical protein
BSLG_06799	1.97078	0.0033207	0.0200935	LYON01001620.1	78	1007	+	hypothetical protein
BSLG_07133	1.96868	7.16629e-05	0.000798344	LYON01001813.1	2656	2991	+	hypothetical protein
BSLG_03562	1.96338	1.63789e-08	3.94519e-07	LYON01000496.1	12514	15325	+	hypothetical protein
BSLG_08162	1.96002	0.00595671	0.0319804	LYON01002534.1	1109	2775	+	hypothetical protein
BSLG_09144	1.9565	8.84362e-05	0.000955993	LYON01003556.1	1	2191	+	hypothetical protein%2C
BSLG_04276	1.95389	0.00396907	0.0231534	LYON01000671.1	1	1387	-	hypothetical protein
BSLG_04188	1.95287	1.80792e-13	8.1013e-12	LYON01000649.1	39	4620	-	hypothetical protein	Protein tyrosine kinase
BSLG_00104	1.95151	1.57309e-10	4.96761e-09	LYON01000006.1	11727	20030	-	hypothetical protein	RhoGEF domain
BSLG_01860	1.94766	2.7919e-05	0.000352104	LYON01000190.1	14884	22260	-	hypothetical protein	WD domain: G-beta repeat; Villin headpiece domain; Gelsolin repeat
BSLG_04731	1.94547	0.000514471	0.00432102	LYON01000798.1	10104	11035	+	hypothetical protein	Hypothetical protein (DUF2410)
BSLG_03640	1.93488	1.57991e-17	1.16027e-15	LYON01000514.1	10879	14960	+	hypothetical protein
BSLG_02043	1.92644	1.09978e-08	2.73956e-07	LYON01000215.1	86	4169	-	hypothetical protein%2C	Protein tyrosine kinase
BSLG_02849	1.92635	1.94214e-21	2.04973e-19	LYON01000351.1	10854	13566	+	hypothetical protein
BSLG_01671	1.92562	3.24348e-08	7.32844e-07	LYON01000165.1	9688	10502	-	hypothetical protein	Predicted coiled-coil protein (DUF2205)
BSLG_09143	1.92386	2.27542e-06	3.67227e-05	LYON01003555.1	1	1464	+	hypothetical protein
BSLG_06251	1.91771	1.9553e-05	0.000258377	LYON01001354.1	4708	5597	+	hypothetical protein	Cysteine-rich secretory protein family
BSLG_05707	1.91471	8.47879e-05	0.000926545	LYON01001136.1	1924	2826	+	hypothetical protein
BSLG_06196	1.91021	3.03826e-09	8.15045e-08	LYON01001330.1	1057	2034	+	hypothetical protein	Hus1-like protein
BSLG_02481	1.90906	3.96177e-11	1.37564e-09	LYON01000285.1	9621	13022	+	hypothetical protein	Protein tyrosine kinase
BSLG_05063	1.90781	0.00760735	0.0386683	LYON01000908.1	7198	8085	+	hypothetical protein
BSLG_05841	1.90697	5.93094e-11	1.98217e-09	LYON01001186.1	1	2780	-	hypothetical protein	F-box-like
BSLG_04154	1.9051	0.00512232	0.0280643	LYON01000638.1	10382	11251	-	hypothetical protein
BSLG_04936	1.90473	2.52499e-17	1.7923e-15	LYON01000865.1	5259	10057	+	hypothetical protein	Vacuolar sorting protein 9 (VPS9) domain
BSLG_04391	1.89968	0.000342383	0.00308222	LYON01000699.1	29	1609	-	hypothetical protein
BSLG_08698	1.89881	2.98545e-07	5.78413e-06	LYON01003037.1	1864	2395	+	hypothetical protein	Translationally controlled tumour protein
BSLG_07317	1.89654	3.58969e-17	2.48215e-15	LYON01001918.1	10	4794	-	hypothetical protein	Calpain family cysteine protease
BSLG_01350	1.88681	1.26125e-08	3.09374e-07	LYON01000126.1	1497	3360	-	hypothetical protein
BSLG_03520	1.88559	0.00293036	0.0182914	LYON01000486.1	11929	12614	+	hypothetical protein	LysM domain
BSLG_04303	1.88179	0.000985346	0.00751279	LYON01000678.1	1	2535	-	hypothetical protein	Mis12-Mtw1 protein family
BSLG_01498	1.88094	0.00372388	0.02206	LYON01000144.1	20078	22168	-	hypothetical protein
BSLG_07964	1.87832	6.41765e-16	4.02156e-14	LYON01002371.1	2452	3585	+	hypothetical protein
BSLG_00280	1.87524	0.00506877	0.0278279	LYON01000018.1	26504	28038	-	hypothetical protein	Sin3 binding region of histone deacetylase complex subunit SAP30
BSLG_02259	1.87169	3.50324e-07	6.70632e-06	LYON01000249.1	3842	5261	+	hypothetical protein	Glycosyl hydrolase family 26
BSLG_05023	1.86825	4.78334e-26	7.67344e-24	LYON01000893.1	2969	5096	-	hypothetical protein	Acyl-CoA dehydrogenase: middle domain
BSLG_01364	1.86582	0.000284253	0.00263583	LYON01000127.1	19564	20292	+	hypothetical protein
BSLG_03556	1.8639	2.40619e-17	1.72322e-15	LYON01000496.1	490	2828	-	hypothetical protein	Mannosyltransferase (PIG-M)
BSLG_03998	1.86331	3.74159e-08	8.43014e-07	LYON01000600.1	4597	9348	-	hypothetical protein
BSLG_06195	1.85473	9.61377e-11	3.12195e-09	LYON01001330.1	622	837	+	hypothetical protein	Hus1-like protein
BSLG_02719	1.85297	3.99631e-06	6.20007e-05	LYON01000328.1	203	3999	-	hypothetical protein
BSLG_01135	1.84766	3.8022e-05	0.000456548	LYON01000100.1	9010	12995	+	hypothetical protein	Exocyst complex component Sec10
BSLG_10026	1.84698	1.40217e-06	2.36776e-05	LYON01005006.1	429	739	+	hypothetical protein
BSLG_00180	1.84236	1.59119e-17	1.16027e-15	LYON01000011.1	17332	23409	-	hypothetical protein
BSLG_07049	1.83731	4.46362e-11	1.53003e-09	LYON01001764.1	205	2261	+	hypothetical protein	alpha/beta hydrolase fold
BSLG_00538	1.81655	6.58792e-16	4.09626e-14	LYON01000039.1	38399	39464	+	hypothetical protein	Endonuclease/Exonuclease/phosphatase family
BSLG_04392	1.8121	9.13921e-05	0.000985291	LYON01000699.1	1891	4214	-	hypothetical protein	Domain of unknown function (DUF4455)
BSLG_07000	1.81198	5.98947e-07	1.09935e-05	LYON01001736.1	375	4998	+	hypothetical protein	RhoGAP domain
BSLG_02971	1.81028	0.00353449	0.0211568	LYON01000374.1	15029	16381	+	hypothetical protein
BSLG_01449	1.80525	1.35845e-05	0.000187121	LYON01000138.1	18299	19916	+	hypothetical protein
BSLG_01688	1.80002	5.27747e-05	0.000614377	LYON01000167.1	18555	23616	-	hypothetical protein	alpha/beta hydrolase fold; Carboxylesterase family; ABC-2 type transporter
BSLG_02340	1.79288	1.98987e-08	4.72213e-07	LYON01000261.1	1286	3323	+	hypothetical protein
BSLG_05169	1.78876	2.11952e-12	8.29301e-11	LYON01000947.1	3267	5635	+	hypothetical protein
BSLG_06787	1.78703	1.73447e-06	2.85672e-05	LYON01001612.1	3593	5998	-	hypothetical protein	Xylanase inhibitor C-terminal
BSLG_09582	1.78687	0.00467916	0.0261726	LYON01004187.1	1	1713	-	hypothetical protein
BSLG_02572	1.7859	4.9135e-17	3.33993e-15	LYON01000301.1	17691	19836	+	hypothetical protein
BSLG_04161	1.78117	9.15697e-25	1.28856e-22	LYON01000640.1	6073	7918	+	hypothetical protein
BSLG_05669	1.78029	0.00018699	0.00184257	LYON01001120.1	2234	5925	-	calcium-translocating P-type	ATPase_P-type: HAD ATPase: P-type: family IC
BSLG_08261	1.77967	1.19588e-16	7.73559e-15	LYON01002617.1	31	3320	+	hypothetical protein
BSLG_05372	1.77213	0.000814771	0.00636347	LYON01001016.1	5004	6182	+	hypothetical protein
BSLG_04232	1.77084	2.59559e-37	7.17906e-35	LYON01000660.1	7	4225	+	hypothetical protein	Major Facilitator Superfamily
BSLG_07262	1.76668	3.47557e-23	4.16083e-21	LYON01001888.1	5	2469	-	hypothetical protein
BSLG_02496	1.7666	6.01384e-07	1.1013e-05	LYON01000288.1	6077	9144	+	hypothetical protein	Variant SH3 domain
BSLG_05496	1.7662	2.90782e-05	0.000362941	LYON01001059.1	7774	8100	+	hypothetical protein
BSLG_00026	1.75983	1.26335e-10	4.05332e-09	LYON01000002.1	8103	9171	+	hypothetical protein
BSLG_01567	1.75856	2.11044e-08	4.99345e-07	LYON01000152.1	20108	21578	+	hypothetical protein
BSLG_05009	1.75801	1.10534e-05	0.000154999	LYON01000888.1	812	2221	-	hypothetical protein
BSLG_01900	1.75737	0.00126981	0.00931851	LYON01000195.1	19378	23907	+	hypothetical protein	Transport protein Trs120 or TRAPPC9: TRAPP II complex subunit
BSLG_01884	1.757	0.000461769	0.00394446	LYON01000193.1	21975	24000	+	hypothetical protein%2C	Histone-like transcription factor (CBF/NF-Y) and archaeal histone; Core histone H2A/H2B/H3/H4
BSLG_02819	1.75615	0.000229499	0.00220985	LYON01000345.1	5362	8427	-	hypothetical protein
BSLG_00227	1.75386	0.00793614	0.0398346	LYON01000015.1	1300	2175	+	hypothetical protein	Helix-hairpin-helix domain
BSLG_06527	1.75336	1.15263e-06	1.97548e-05	LYON01001480.1	1	919	+	hypothetical protein
BSLG_02421	1.7458	8.6238e-17	5.6237e-15	LYON01000275.1	1554	6693	-	hypothetical protein
BSLG_04698	1.74105	1.65669e-11	5.98571e-10	LYON01000788.1	9	1248	+	hypothetical protein	Domain of unknown function (DUF1929)
BSLG_07468	1.7381	1.05922e-14	5.58946e-13	LYON01002020.1	161	3540	-	acetate-CoA ligase	Ac_CoA_lig_AcsA: acetate--CoA ligase
BSLG_07202	1.7328	5.48069e-11	1.85488e-09	LYON01001854.1	1514	2928	+	hypothetical protein
BSLG_02521	1.72693	0.0055011	0.0298541	LYON01000291.1	19676	20319	-	hypothetical protein
BSLG_00352	1.71727	0.000941786	0.0072357	LYON01000023.1	43258	44379	+	hypothetical protein
BSLG_00900	1.71644	1.0639e-33	2.37042e-31	LYON01000075.1	9379	10726	-	hypothetical protein	Protein of unknown function (DUF1637); Cysteine dioxygenase type I
BSLG_06079	1.7127	8.25297e-08	1.76056e-06	LYON01001279.1	71	1096	+	hypothetical protein
BSLG_08358	1.71075	1.55626e-06	2.61146e-05	LYON01002703.1	1233	3204	+	hypothetical protein	Glyoxal oxidase N-terminus
BSLG_03956	1.7093	0.00040508	0.00353938	LYON01000589.1	1	2261	+	hypothetical protein	Tetratricopeptide repeat
BSLG_02984	1.70774	6.99143e-05	0.000781034	LYON01000377.1	1971	7745	+	hypothetical protein
BSLG_09808	1.70606	0.00141415	0.0101629	LYON01004591.1	1	1425	-	hypothetical protein	Sec7 domain
BSLG_07429	1.7038	2.8628e-08	6.59843e-07	LYON01001995.1	2999	4484	+	hypothetical protein
BSLG_00462	1.70353	5.29086e-05	0.000615044	LYON01000033.1	4011	4837	-	hypothetical protein
BSLG_01491	1.70109	1.88218e-07	3.75534e-06	LYON01000143.1	18697	25384	+	hypothetical protein	Zinc finger: C3HC4 type (RING finger); SNF2 family N-terminal domain; Helicase conserved C-terminal domain
BSLG_01254	1.6971	0.00760052	0.0386683	LYON01000114.1	12652	18211	-	hypothetical protein	ATPase_P-type: HAD ATPase: P-type: family IC; (TIGRfam),haloacid dehalogenase-like hydrolase; Putative hydrolase of sodium-potassium ATPase alpha subunit; E1-E2 ATPase
BSLG_00821	1.69347	1.80436e-17	1.30386e-15	LYON01000066.1	18247	22009	-	hypothetical protein	Zinc finger: C3HC4 type (RING finger)
BSLG_02752	1.6894	1.51808e-11	5.50974e-10	LYON01000333.1	3139	5518	-	hypothetical protein	Velvet factor
BSLG_00202	1.68206	0.00267391	0.0169545	LYON01000013.1	990	2183	+	hypothetical protein
BSLG_04649	1.68094	0.00544485	0.0295696	LYON01000774.1	7074	9059	+	hypothetical protein	Domain of Unknown Function (DUF1042)
BSLG_03192	1.67356	7.06039e-15	3.80076e-13	LYON01000420.1	6104	16085	-	hypothetical protein%2C
BSLG_05459	1.66788	3.32498e-17	2.3191e-15	LYON01001048.1	4739	8604	+	hypothetical protein	Whi5 like
BSLG_01345	1.66618	2.27181e-15	1.28325e-13	LYON01000125.1	11175	14063	-	homoaconitase Aconitase	h_aconitase: homoaconitase; Aconitase family (aconitate hydratase); Aconitase C-terminal domain
BSLG_02210	1.66571	4.3387e-05	0.000515567	LYON01000240.1	11962	14381	+	hypothetical protein	Protein of unknown function (DUF962)
BSLG_06136	1.66219	5.36688e-05	0.000622642	LYON01001306.1	480	1703	+	hypothetical protein	PhzF_family: phenazine biosynthesis protein: PhzF family
BSLG_04331	1.65674	9.24595e-06	0.00013196	LYON01000684.1	1805	4166	-	hypothetical protein	Common central domain of tyrosinase
BSLG_04360	1.65626	8.15037e-06	0.000117791	LYON01000691.1	4617	5615	-	hypothetical protein	Metallo-beta-lactamase superfamily
BSLG_08474	1.64811	1.59365e-19	1.40469e-17	LYON01002816.1	687	1280	-	hypothetical protein
BSLG_07188	1.64546	3.97179e-05	0.000474073	LYON01001845.1	1	2335	-	hypothetical protein
BSLG_05254	1.64107	1.20658e-13	5.69291e-12	LYON01000976.1	2706	5682	+	hypothetical protein	ABC1 family
BSLG_03714	1.63723	6.28967e-05	0.000713871	LYON01000532.1	13963	14587	-	hypothetical protein
BSLG_05286	1.63626	7.11367e-08	1.54213e-06	LYON01000988.1	1	8177	+	hypothetical protein	GOGAT_sm_gam: glutamate synthase: NADH/NADPH: small subunit
BSLG_01866	1.63485	0.000164093	0.00165143	LYON01000191.1	8186	9585	+	hypothetical protein
BSLG_08177	1.63444	4.61352e-13	1.96835e-11	LYON01002549.1	316	1397	-	hypothetical protein	Ribosomal protein L36e
BSLG_05745	1.62651	7.37372e-16	4.54959e-14	LYON01001151.1	152	2653	+	hypothetical protein	Zinc-ribbon
BSLG_07328	1.62396	4.78997e-11	1.63491e-09	LYON01001927.1	1084	3753	+	hypothetical protein	TIGR00049: iron-sulfur cluster assembly accessory protein
BSLG_02522	1.62126	0.000154437	0.00156803	LYON01000292.1	571	917	+	60S ribosomal	Ribosomal protein L36e
BSLG_06462	1.62012	1.45943e-21	1.56081e-19	LYON01001449.1	983	1961	-	hypothetical protein
BSLG_06598	1.61751	4.62116e-10	1.37793e-08	LYON01001512.1	3018	5657	-	hypothetical protein	Protein of unknown function (DUF1681)
BSLG_05321	1.61718	0.00188059	0.0126439	LYON01000998.1	6868	9462	-	hypothetical protein
BSLG_00221	1.61322	1.0782e-06	1.87597e-05	LYON01000014.1	22486	24421	+	hypothetical protein	PQ loop repeat
BSLG_00220	1.61317	6.0283e-26	9.48097e-24	LYON01000014.1	14370	16871	-	hypothetical protein	GATA zinc finger
BSLG_03936	1.61271	0.00896424	0.0438963	LYON01000584.1	1	649	+	hypothetical protein
BSLG_07129	1.61245	1.1294e-47	5.66181e-45	LYON01001810.1	1296	3590	-	hypothetical protein
BSLG_06837	1.60622	4.62627e-21	4.58115e-19	LYON01001641.1	13	2412	+	hypothetical protein	ABC transporter
BSLG_06561	1.60524	1.68174e-08	4.0387e-07	LYON01001495.1	1	5550	+	citrate (Si)-synthase	cit_synth_I: citrate (Si)-synthase
BSLG_01746	1.59876	1.20131e-13	5.69291e-12	LYON01000175.1	1	3856	-	hypothetical protein	Adenylate kinase
BSLG_01033	1.59836	0.000451241	0.00386688	LYON01000089.1	8538	11215	+	hypothetical protein
BSLG_08672	1.59442	0.00222075	0.0144466	LYON01003012.1	266	1161	-	hypothetical protein	Protein kinase domain
BSLG_02763	1.59431	1.38626e-17	1.03918e-15	LYON01000335.1	5934	9058	+	hypothetical protein	Peptidase family S41
BSLG_02335	1.59199	1.27595e-08	3.12023e-07	LYON01000260.1	1	3164	-	hypothetical protein
BSLG_04790	1.59189	3.26818e-14	1.65912e-12	LYON01000818.1	6509	10684	-	hypothetical protein	RhoGAP domain
BSLG_00144	1.58727	0.00341406	0.0205125	LYON01000009.1	5880	14290	+	hypothetical protein	MSP (Major sperm protein) domain, Flagellar-associated PapD-like
BSLG_05671	1.58691	8.6721e-09	2.18053e-07	LYON01001121.1	1004	7120	+	hypothetical protein
BSLG_03548	1.58336	7.60987e-13	3.13019e-11	LYON01000494.1	8393	11722	+	hypothetical protein	Cellulase (glycosyl hydrolase family 5)
BSLG_04946	1.58029	0.000221451	0.00214783	LYON01000868.1	2749	3393	-	hypothetical protein	Polyketide cyclase / dehydrase and lipid transport
BSLG_00454	1.57607	3.37947e-44	1.2908e-41	LYON01000032.1	26113	28282	+	hypothetical protein
BSLG_06007	1.57436	4.25632e-07	8.00082e-06	LYON01001251.1	999	2273	+	hypothetical protein	Scavenger mRNA decapping enzyme C-term binding
BSLG_06360	1.57375	4.55959e-06	6.95293e-05	LYON01001401.1	1	999	+	hypothetical protein
BSLG_05626	1.57273	0.000724327	0.00572397	LYON01001104.1	6731	8719	-	hypothetical protein	DnaJ domain
BSLG_06533	1.5671	1.86666e-05	0.000248299	LYON01001482.1	209	6195	-	hypothetical protein	PX domain
BSLG_06332	1.56676	5.04109e-21	4.93105e-19	LYON01001389.1	444	2928	+	hypothetical protein	Putative serine esterase (DUF676)
BSLG_07072	1.56537	2.06195e-06	3.36157e-05	LYON01001777.1	3923	5339	+	hypothetical protein
BSLG_05815	1.5607	0.00294404	0.0183482	LYON01001176.1	1402	2574	-	hypothetical protein	Putative methyltransferase
BSLG_02236	1.55902	1.95412e-05	0.000258377	LYON01000244.1	15968	21216	+	hypothetical protein	PH domain
BSLG_05114	1.558	2.84708e-20	2.56589e-18	LYON01000928.1	6200	10049	-	hypothetical protein%2C	RNA recognition motif. (a.k.a. RRM: RBD: or RNP domain)
BSLG_03120	1.55719	3.38101e-43	1.23269e-40	LYON01000405.1	1	5364	-	hypothetical protein	Smg-4/UPF3 family
BSLG_08306	1.55571	0.00294725	0.018354	LYON01002652.1	1303	2293	+	hypothetical protein
BSLG_05024	1.55517	5.45248e-05	0.000631087	LYON01000893.1	6316	9195	-	hypothetical protein	Sodium/hydrogen exchanger family
BSLG_08372	1.55281	4.23142e-24	5.47423e-22	LYON01002714.1	1207	2918	+	hypothetical protein%2C
BSLG_08160	1.55141	3.53093e-12	1.36161e-10	LYON01002532.1	1193	3483	-	hypothetical protein	UV radiation resistance protein and autophagy-related subunit 14
BSLG_03790	1.54665	0.000563633	0.00465098	LYON01000548.1	11665	13763	-	hypothetical protein	Lipase (class 3)
BSLG_04686	1.54643	2.76159e-12	1.07008e-10	LYON01000784.1	5358	8556	-	hypothetical protein	Protein tyrosine kinase
BSLG_02710	1.5444	0.000114046	0.0011989	LYON01000326.1	15672	18764	+	hypothetical protein
BSLG_04310	1.54074	1.67578e-06	2.80615e-05	LYON01000679.1	3002	7156	-	hypothetical protein
BSLG_00641	1.53871	6.2741e-06	9.26788e-05	LYON01000049.1	24953	26602	+	hypothetical protein
BSLG_04674	1.53195	1.58598e-16	1.00961e-14	LYON01000781.1	2862	6542	+	hypothetical protein	Ferric reductase like transmembrane component
BSLG_04999	1.52766	0.000177799	0.001765	LYON01000885.1	6230	9733	+	hypothetical protein%2C	Kinesin motor domain
BSLG_06556	1.5275	8.80532e-10	2.53145e-08	LYON01001493.1	509	2836	-	hypothetical protein
BSLG_04231	1.52652	2.82283e-10	8.64194e-09	LYON01000659.1	10272	10752	+	hypothetical protein
BSLG_02258	1.52438	0.00177567	0.0122045	LYON01000249.1	3409	3732	+	hypothetical protein
BSLG_02833	1.52173	5.99817e-15	3.2953e-13	LYON01000348.1	4542	8037	+	hypothetical protein	Holliday junction DNA helicase ruvB N-terminus
BSLG_00893	1.51619	1.81437e-05	0.000242148	LYON01000074.1	14571	16421	+	hypothetical protein	Leucine-rich repeat
BSLG_05965	1.51618	1.82004e-14	9.35806e-13	LYON01001233.1	1691	4022	+	hypothetical protein
BSLG_09847	1.51244	0.00496699	0.0274004	LYON01004661.1	1	1095	-	hypothetical protein
BSLG_08962	1.5088	3.25525e-13	1.41904e-11	LYON01003344.1	59	2395	-	hypothetical protein	ABC-2 type transporter
BSLG_07477	1.5087	1.86391e-08	4.43633e-07	LYON01002025.1	1	955	-	hypothetical protein	Sugar (and other) transporter
BSLG_07995	1.50745	0.000120583	0.00125937	LYON01002397.1	21	206	+	hypothetical protein	Guanylate kinase
BSLG_06652	1.50489	0.000250265	0.00237559	LYON01001539.1	6	1907	-	hypothetical protein	Splicing factor: Prp19-binding domain
BSLG_05776	1.50469	3.24374e-07	6.23933e-06	LYON01001162.1	32	2755	-	hypothetical protein%2C	G-protein alpha subunit
BSLG_08327	1.50302	0.00827904	0.0413099	LYON01002671.1	1183	1551	+	hypothetical protein
BSLG_05739	1.50229	0.000117288	0.00122656	LYON01001148.1	5892	8422	+	hypothetical protein	Common central domain of tyrosinase
BSLG_00002	1.49927	0.00205987	0.0136098	LYON01000001.1	2728	5291	-	hypothetical protein	ATPase family associated with various cellular activities (AAA); Holliday junction DNA helicase ruvB N-terminus
BSLG_00811	1.49899	0.00049143	0.00415798	LYON01000065.1	13684	16148	-	hypothetical protein
BSLG_08191	1.49702	0.00111641	0.00835327	LYON01002560.1	1	2705	-	hypothetical protein
BSLG_02422	1.49352	5.50273e-05	0.000634158	LYON01000275.1	6700	11673	+	hypothetical protein%2C	Glycosyl hydrolase family 76
BSLG_06008	1.48331	1.91966e-13	8.55423e-12	LYON01001251.1	2447	4577	-	hypothetical protein	Protein tyrosine kinase
BSLG_03231	1.4808	0.000364375	0.00323303	LYON01000427.1	14775	16428	-	hypothetical protein
BSLG_06405	1.478	9.38789e-11	3.06099e-09	LYON01001421.1	3171	5954	+	hypothetical protein%2C
BSLG_02009	1.47749	0.00523567	0.0285682	LYON01000210.1	61	3507	+	hypothetical protein	Leucine-rich repeat
BSLG_02930	1.47725	2.81704e-05	0.000354127	LYON01000368.1	2668	3770	-	hypothetical protein	Conserved region of Rad21 / Rec8 like protein
BSLG_04101	1.47359	2.71444e-18	2.16806e-16	LYON01000625.1	500	2714	+	hypothetical protein	Major intrinsic protein
BSLG_07070	1.47056	1.5385e-07	3.11624e-06	LYON01001775.1	568	4795	+	hypothetical protein	Hsp70 protein
BSLG_01137	1.46905	1.03422e-08	2.59233e-07	LYON01000100.1	15588	17893	-	hypothetical protein	Ubiquitin family; UBA/TS-N domain; Retroviral aspartyl protease; Aspartyl protease
BSLG_04144	1.46903	2.02452e-05	0.000266645	LYON01000636.1	5936	6256	+	hypothetical protein
BSLG_06324	1.46791	2.53334e-05	0.000322539	LYON01001384.1	2774	4111	+	hypothetical protein	BTB/POZ domain
BSLG_06999	1.46561	2.5332e-09	6.86447e-08	LYON01001735.1	4	4038	+	hypothetical protein	SWIRM domain
BSLG_00593	1.45442	2.18262e-24	2.9178e-22	LYON01000045.1	2064	4541	+	hypothetical protein
BSLG_07898	1.44666	5.78633e-11	1.94193e-09	LYON01002321.1	417	3845	-	hypothetical protein
BSLG_01394	1.44645	0.000253037	0.00238687	LYON01000130.1	15392	20048	+	hypothetical protein%2C
BSLG_01486	1.44496	3.14678e-09	8.41345e-08	LYON01000142.1	17727	19735	+	hypothetical protein
BSLG_04745	1.44462	1.3892e-36	3.71424e-34	LYON01000803.1	749	4408	+	hypothetical protein	Regulatory subunit of type II PKA R-subunit
BSLG_04851	1.44363	2.37628e-06	3.81203e-05	LYON01000837.1	5250	6788	+	hypothetical protein	zinc-RING finger domain
BSLG_07428	1.44314	0.00439279	0.0249713	LYON01001995.1	358	1374	+	hypothetical protein
BSLG_03964	1.43411	2.34896e-05	0.000300495	LYON01000591.1	5327	9153	-	hypothetical protein
BSLG_02841	1.43228	0.00392172	0.0229775	LYON01000349.1	10772	12641	+	hypothetical protein	Nse1 non-SMC component of SMC5-6 complex
BSLG_03778	1.43149	0.00016038	0.00162221	LYON01000546.1	16	2117	+	hypothetical protein
BSLG_07965	1.43022	4.93059e-11	1.67577e-09	LYON01002373.1	155	3158	-	hypothetical protein
BSLG_02354	1.42773	0.00059929	0.00487834	LYON01000263.1	9246	11731	-	hypothetical protein	Flagellar C1a complex subunit C1a-32
BSLG_01052	1.42603	7.546e-30	1.51316e-27	LYON01000091.1	1629	4414	+	hypothetical protein	Mitochondrial carrier protein
BSLG_09712	1.42536	0.00102898	0.00780098	LYON01004435.1	1	1173	-	hypothetical protein
BSLG_05677	1.42275	0.000134903	0.00138903	LYON01001122.1	6953	8109	-	hypothetical protein	S1/P1 Nuclease
BSLG_05693	1.4212	3.82323e-15	2.1149e-13	LYON01001130.1	1371	5528	-	hypothetical protein	Type I phosphodiesterase / nucleotide pyrophosphatase
BSLG_07238	1.41609	7.77352e-10	2.24286e-08	LYON01001874.1	3825	4983	+	hypothetical protein
BSLG_01104	1.41566	0.00187709	0.0126376	LYON01000096.1	26242	27581	-	hypothetical protein	Nuclear pore assembly and biogenesis
BSLG_04733	1.41485	0.000665178	0.00532945	LYON01000799.1	5497	5865	+	hypothetical protein
BSLG_07344	1.41285	9.89771e-14	4.75386e-12	LYON01001937.1	46	3156	+	hypothetical protein	Mediator of RNA polymerase II transcription subunit 1
BSLG_06393	1.41201	3.05991e-13	1.34118e-11	LYON01001415.1	4562	6720	+	hypothetical protein	RNA recognition motif. (a.k.a. RRM: RBD: or RNP domain)
BSLG_01097	1.41124	0.000450387	0.0038637	LYON01000096.1	2069	9149	-	hypothetical protein	Myosin head (motor domain); Glycosyltransferase like family 2; Chitin synthase
BSLG_02640	1.41061	0.0064147	0.0338966	LYON01000314.1	581	1083	+	hypothetical protein
BSLG_02471	1.40921	3.13927e-05	0.000387846	LYON01000283.1	17844	20228	+	hypothetical protein
BSLG_04677	1.40729	8.59944e-09	2.16906e-07	LYON01000782.1	117	963	+	hypothetical protein	ParA/MinD ATPase like
BSLG_06581	1.40689	0.00692566	0.0360018	LYON01001504.1	3344	5368	+	hypothetical protein	Histidine phosphatase superfamily (branch 2)
BSLG_08009	1.40268	3.80071e-14	1.90534e-12	LYON01002407.1	1350	2540	+	hypothetical protein	6PTHBSLG: 6-pyruvoyl tetrahydropterin synthase/QueD family protein
BSLG_05285	1.40111	0.00072286	0.00571801	LYON01000987.1	5008	8174	-	hypothetical protein	DNA / pantothenate metabolism flavoprotein
BSLG_03757	1.39813	0.000792612	0.00620853	LYON01000541.1	10618	14144	+	hypothetical protein	Tub family
BSLG_03890	1.39617	1.50813e-13	6.95215e-12	LYON01000571.1	7033	8612	+	hypothetical protein
BSLG_02482	1.39573	1.58593e-09	4.4478e-08	LYON01000285.1	13549	20458	-	hypothetical protein%2C
BSLG_08810	1.39544	7.50764e-17	4.93596e-15	LYON01003158.1	1	2579	-	hypothetical protein
BSLG_03723	1.39317	0.000320071	0.00290089	LYON01000534.1	9953	11699	-	hypothetical protein	N-terminal C2 in EEIG1 and EHBP1 proteins
BSLG_00451	1.39219	4.20839e-10	1.26425e-08	LYON01000032.1	14707	17307	+	hypothetical protein	von Willebrand factor type D domain
BSLG_04373	1.39148	0.000350521	0.00313787	LYON01000695.1	21	2647	+	hypothetical protein	RING-variant domain
BSLG_03122	1.39126	0.00372168	0.02206	LYON01000405.1	8528	12122	-	hypothetical protein	ABC transporter
BSLG_04191	1.38149	1.58767e-13	7.20314e-12	LYON01000650.1	1116	2568	-	hypothetical protein
BSLG_06444	1.37975	8.65219e-05	0.000939389	LYON01001441.1	3825	6707	-	hypothetical protein	Domain of unknown function (DUF1981)
BSLG_08642	1.37942	4.63989e-05	0.000545697	LYON01002980.1	1054	2477	+	hypothetical protein	Polysaccharide deacetylase
BSLG_01883	1.37574	2.4862e-32	5.24785e-30	LYON01000193.1	18938	21673	-	hypothetical protein
BSLG_05565	1.37251	0.00155765	0.0109404	LYON01001083.1	1157	6319	-	hypothetical protein
BSLG_02831	1.37053	0.000205897	0.00201895	LYON01000347.1	12966	18010	-	hypothetical protein	N1221-like protein
BSLG_02900	1.36527	0.00332214	0.0200935	LYON01000363.1	910	2204	-	hypothetical protein	Sin3 binding region of histone deacetylase complex subunit SAP30
BSLG_00235	1.36441	5.7395e-16	3.62492e-14	LYON01000015.1	24777	27063	-	hypothetical protein	Homeobox domain
BSLG_02438	1.3636	0.00106034	0.00799339	LYON01000277.1	14851	20475	-	hypothetical protein
BSLG_06526	1.36044	0.00332428	0.0200935	LYON01001479.1	4731	6543	+	hypothetical protein%2C	FOP N terminal dimerisation domain
BSLG_07619	1.35808	1.08647e-05	0.000152888	LYON01002114.1	818	3705	+	hypothetical protein	DSS1/SEM1 family
BSLG_01592	1.3578	2.22021e-10	6.90245e-09	LYON01000156.1	116	5045	-	hypothetical protein
BSLG_05943	1.35423	0.000426739	0.0036964	LYON01001224.1	7216	7904	+	hypothetical protein
BSLG_06148	1.35325	0.00716387	0.0370003	LYON01001310.1	3891	6137	-	hypothetical protein	Hypothetical protein (DUF2410)
BSLG_03114	1.35323	0.000219288	0.0021346	LYON01000403.1	13641	15075	-	hypothetical protein
BSLG_04475	1.34293	0.00317583	0.0193861	LYON01000723.1	678	1145	+	hypothetical protein
BSLG_02454	1.34232	2.21075e-18	1.79116e-16	LYON01000281.1	6503	8516	+	hypothetical protein	Peroxidase
BSLG_03765	1.34214	0.00065167	0.00524277	LYON01000543.1	9568	11874	+	hypothetical protein
BSLG_06725	1.34084	0.00509815	0.027951	LYON01001578.1	291	1574	+	hypothetical protein
BSLG_07177	1.33863	6.99122e-07	1.26584e-05	LYON01001840.1	1325	5104	-	hypothetical protein	Glycosyltransferase family 92
BSLG_07327	1.33851	2.61034e-20	2.37927e-18	LYON01001927.1	244	1103	-	hypothetical protein	Hsp20/alpha crystallin family
BSLG_08172	1.33563	1.74143e-24	2.40649e-22	LYON01002544.1	1	3462	+	heat shock	Hsp90 protein
BSLG_05558	1.33442	1.81504e-08	4.3458e-07	LYON01001080.1	3654	8911	-	hypothetical protein	FAD dependent oxidoreductase
BSLG_05794	1.33441	0.000109761	0.00115994	LYON01001168.1	5944	7764	+	hypothetical protein%2C
BSLG_05942	1.33235	1.36829e-08	3.32579e-07	LYON01001224.1	3890	7239	-	hypothetical protein	RNA binding activity-knot of a chromodomain
BSLG_00891	1.33182	4.16246e-18	3.27325e-16	LYON01000074.1	6048	11061	-	hypothetical protein	WD domain: G-beta repeat
BSLG_01943	1.33136	0.00240228	0.0154768	LYON01000201.1	7640	9073	-	hypothetical protein
BSLG_06742	1.32708	0.00184289	0.0125075	LYON01001587.1	4960	6087	+	hypothetical protein
BSLG_04880	1.32496	2.36e-23	2.86812e-21	LYON01000846.1	5152	7577	-	hypothetical protein
BSLG_00908	1.32386	8.47126e-05	0.000926545	LYON01000075.1	33181	33876	+	hypothetical protein
BSLG_01834	1.32287	0.000106624	0.00112827	LYON01000187.1	12318	14340	+	hypothetical protein
BSLG_00899	1.32118	0.00102561	0.00778281	LYON01000075.1	6809	8119	-	hypothetical protein	Tetraspanin family
BSLG_02690	1.3162	5.90708e-10	1.74194e-08	LYON01000323.1	13890	16360	-	hypothetical protein
BSLG_01854	1.31611	0.000297502	0.00273654	LYON01000189.1	21552	23935	-	hypothetical protein	NACHT domain; CDC6: C terminal; ATPase family associated with various cellular activities (AAA)
BSLG_04039	1.31548	3.84707e-07	7.32954e-06	LYON01000610.1	994	2624	-	hypothetical protein	Leucine Rich Repeat
BSLG_01370	1.31391	2.91607e-10	8.89345e-09	LYON01000128.1	7150	7740	-	hypothetical protein	Transcription factor Pcc1
BSLG_05847	1.31391	1.68164e-12	6.61196e-11	LYON01001188.1	3293	7749	-	hypothetical protein
BSLG_06076	1.30758	5.4728e-09	1.41643e-07	LYON01001278.1	27	1467	-	hypothetical protein	Fms-interacting protein
BSLG_03511	1.30583	3.05252e-10	9.22864e-09	LYON01000484.1	3290	8331	+	hypothetical protein
BSLG_07141	1.30518	3.28739e-09	8.73119e-08	LYON01001819.1	1824	3422	-	hypothetical protein	GRF zinc finger
BSLG_02122	1.29993	1.70862e-06	2.84332e-05	LYON01000227.1	17785	18469	-	peptide methionine	TIGR00357: methionine-R-sulfoxide reductase
BSLG_00139	1.2996	1.84378e-08	4.40147e-07	LYON01000008.1	38966	39694	+	hypothetical protein
BSLG_04093	1.29631	0.00278086	0.0175494	LYON01000622.1	8784	13355	-	hypothetical protein	Glycosyltransferase like family 2
BSLG_07204	1.29624	1.71832e-06	2.85356e-05	LYON01001855.1	292	5054	+	hypothetical protein	PAP2 superfamily
BSLG_05298	1.29246	0.00209006	0.0137585	LYON01000992.1	6478	7917	+	hypothetical protein
BSLG_01383	1.29145	7.57151e-09	1.92797e-07	LYON01000129.1	13029	14341	+	hypothetical protein
BSLG_03395	1.28816	0.00149978	0.0106439	LYON01000458.1	13054	15994	+	hypothetical protein
BSLG_05548	1.28778	0.000553978	0.0045951	LYON01001076.1	6256	8325	-	hypothetical protein
BSLG_06406	1.28732	4.09655e-09	1.08087e-07	LYON01001421.1	5959	6838	-	hypothetical protein
BSLG_06865	1.28485	5.58325e-07	1.0295e-05	LYON01001657.1	4640	5849	-	hypothetical protein
BSLG_06667	1.28289	1.63373e-15	9.56506e-14	LYON01001547.1	1	1838	-	hypothetical protein
BSLG_06351	1.28061	2.58548e-08	6.02853e-07	LYON01001397.1	3120	5891	-	hypothetical protein%2C
BSLG_02623	1.27983	5.50737e-10	1.63006e-08	LYON01000311.1	6347	9916	-	hypothetical protein	Zinc-finger double domain
BSLG_07212	1.27785	0.00740605	0.0379336	LYON01001859.1	3057	4760	-	hypothetical protein	Ankyrin repeats (many copies)
BSLG_06847	1.27772	1.34197e-17	1.01547e-15	LYON01001649.1	4392	5247	-	hypothetical protein	Hsp20/alpha crystallin family
BSLG_00516	1.27725	0.00045706	0.00391257	LYON01000037.1	30423	34022	-	hypothetical protein	3'5'-cyclic nucleotide phosphodiesterase
BSLG_03902	1.27515	5.58885e-18	4.35225e-16	LYON01000574.1	1728	7958	-	hypothetical protein%2C	Cyclin: N-terminal domain
BSLG_09876	1.2721	0.000165329	0.00165763	LYON01004711.1	6	1332	+	hypothetical protein	Fungalysin metallopeptidase (M36)
BSLG_05572	1.27208	5.58346e-06	8.29351e-05	LYON01001085.1	5981	8883	+	hypothetical protein	Type IIB DNA topoisomerase
BSLG_06071	1.27155	6.11336e-14	2.98996e-12	LYON01001276.1	1	3434	+	hypothetical protein	RNA recognition motif. (a.k.a. RRM: RBD: or RNP domain)
BSLG_01185	1.27005	0.000976461	0.00747347	LYON01000105.1	26057	28180	-	hypothetical protein	Fungalysin metallopeptidase (M36)
BSLG_03149	1.26806	0.000598302	0.00487702	LYON01000411.1	3	651	+	hypothetical protein	Oxysterol-binding protein
BSLG_01145	1.26565	0.0019517	0.0130209	LYON01000101.1	4113	5726	-	hypothetical protein
BSLG_07138	1.26347	0.0027912	0.0176008	LYON01001817.1	393	4388	-	hypothetical protein
BSLG_05593	1.26337	0.00329578	0.0199814	LYON01001094.1	522	2713	-	hypothetical protein	Dynamitin
BSLG_00471	1.25742	5.07935e-05	0.000593034	LYON01000034.1	8	265	-	hypothetical protein
BSLG_00341	1.25566	2.71818e-05	0.000343347	LYON01000023.1	8628	12144	+	hypothetical protein	ABC-2 family transporter protein
BSLG_02523	1.25435	1.18284e-12	4.76762e-11	LYON01000292.1	1228	2462	-	hypothetical protein	WLM domain
BSLG_02541	1.25195	0.000416277	0.00361751	LYON01000295.1	10700	12315	-	hypothetical protein	Sodium Bile acid symporter family
BSLG_07587	1.25183	5.11854e-13	2.17226e-11	LYON01002093.1	2216	3998	-	hypothetical protein	Programmed cell death protein 2: C-terminal putative domain
BSLG_06176	1.2501	4.92994e-24	6.27667e-22	LYON01001322.1	1	2385	+	hypothetical protein	Protein tyrosine kinase
BSLG_06202	1.24938	0.00124416	0.00916383	LYON01001332.1	24	2574	-	hypothetical protein	Herpesviridae UL52/UL70 DNA primase
BSLG_00294	1.24541	1.04978e-08	2.62315e-07	LYON01000019.1	23100	24083	-	hypothetical protein	G10 protein
BSLG_05131	1.24195	1.32416e-06	2.24547e-05	LYON01000934.1	2887	9993	-	hypothetical protein%2C	MCM2/3/5 family
BSLG_07544	1.23967	3.06049e-10	9.22864e-09	LYON01002066.1	411	2550	-	hypothetical protein	Protein of unknown function: DUF604
BSLG_02428	1.23875	1.56326e-16	1.00311e-14	LYON01000276.1	12010	15997	-	hypothetical protein%2C	Fungal Zn(2)-Cys(6) binuclear cluster domain
BSLG_06146	1.23863	0.000226933	0.00219305	LYON01001309.1	3288	7171	+	hypothetical protein	Peptidase family S41
BSLG_03008	1.23647	0.00583827	0.0314709	LYON01000382.1	1349	12445	+	hypothetical protein
BSLG_08815	1.23593	2.09975e-09	5.78765e-08	LYON01003166.1	300	2524	-	hypothetical protein	Protein kinase domain
BSLG_02176	1.23238	1.41556e-12	5.64884e-11	LYON01000235.1	12977	18394	-	hypothetical protein
BSLG_02183	1.23191	0.00578405	0.0312206	LYON01000236.1	12268	14950	-	hypothetical protein	Cyclic nucleotide-binding domain
BSLG_00960	1.23134	1.05099e-05	0.000148155	LYON01000081.1	13439	25697	-	hypothetical protein
BSLG_07183	1.23022	0.00839751	0.0417068	LYON01001843.1	2214	4584	+	hypothetical protein	Divalent cation transporter
BSLG_05846	1.2288	1.34963e-11	4.94309e-10	LYON01001188.1	1	3316	+	chaperone DnaJ%2C	DnaJ_bact: chaperone protein DnaJ
BSLG_06970	1.22511	1.48342e-06	2.49445e-05	LYON01001720.1	1	938	+	hypothetical protein
BSLG_07333	1.22313	0.00413164	0.0238395	LYON01001929.1	791	4689	-	hypothetical protein	Sec7 domain
BSLG_05070	1.22032	7.30967e-08	1.58035e-06	LYON01000910.1	6909	9594	-	hypothetical protein%2C	Histone-like transcription factor (CBF/NF-Y) and archaeal histone
BSLG_04122	1.22011	0.00181734	0.0124	LYON01000630.1	71	2329	-	hypothetical protein	FAM72 protein
BSLG_03752	1.21746	1.21921e-08	2.99979e-07	LYON01000541.1	1	2112	+	hypothetical protein%2C
BSLG_08855	1.21609	1.86544e-06	3.06613e-05	LYON01003212.1	1	2514	-	hypothetical protein	Fms-interacting protein
BSLG_00696	1.21446	0.00334786	0.0202056	LYON01000054.1	34370	34567	-	hypothetical protein
BSLG_00266	1.20905	1.05795e-12	4.28575e-11	LYON01000017.1	29016	32200	+	hypothetical protein	DIL domain; Ankyrin repeat
BSLG_07040	1.20784	2.73e-18	2.16806e-16	LYON01001759.1	1	5375	+	hypothetical protein%2C	Pleckstrin homology domain
BSLG_04625	1.20685	6.02358e-09	1.54361e-07	LYON01000768.1	4002	6696	-	tubulin gamma	Tubulin/FtsZ family: GTPase domain
BSLG_00087	1.20463	0.000833858	0.00649357	LYON01000005.1	16482	18581	+	hypothetical protein	bZIP transcription factor; Basic region leucine zipper
BSLG_04269	1.20007	5.19054e-09	1.35173e-07	LYON01000669.1	1679	5952	+	hypothetical protein	Prominin
BSLG_08168	1.19851	9.99148e-11	3.23152e-09	LYON01002542.1	3	2814	-	hypothetical protein
BSLG_03978	1.19722	0.00635714	0.0337239	LYON01000595.1	4771	6205	-	hypothetical protein	EF-hand domain pair
BSLG_06336	1.19494	0.00566214	0.0306244	LYON01001391.1	3064	5293	+	hypothetical protein
BSLG_02624	1.1943	0.00026653	0.00250625	LYON01000311.1	11936	16952	-	hypothetical protein	Vps51/Vps67
BSLG_05533	1.19393	2.33721e-05	0.000299469	LYON01001071.1	4244	6813	-	hypothetical protein	Protein-tyrosine phosphatase
BSLG_05960	1.19387	0.00306763	0.0188547	LYON01001231.1	6718	7615	-	hypothetical protein
BSLG_04844	1.19344	0.00494912	0.0273206	LYON01000835.1	5253	5488	-	hypothetical protein
BSLG_05968	1.18317	0.000404405	0.00353733	LYON01001234.1	955	4108	+	hypothetical protein%2C	Acetyltransferase (GNAT) family
BSLG_08310	1.18044	0.000215394	0.00210179	LYON01002656.1	588	2893	+	threonine synthase	thrC: threonine synthase
BSLG_00868	1.1797	9.46747e-07	1.66532e-05	LYON01000071.1	29292	33737	+	hypothetical protein	Phosphatidylinositol-4-phosphate 5-Kinase
BSLG_00774	1.17913	4.4053e-06	6.74331e-05	LYON01000061.1	22084	23126	+	hypothetical protein	EF-hand domain pair
BSLG_03572	1.17551	0.000413202	0.0036025	LYON01000499.1	6294	9630	-	hypothetical protein	Xylanase inhibitor N-terminal
BSLG_00826	1.17415	0.00142108	0.0101863	LYON01000067.1	260	557	-	hypothetical protein
BSLG_05880	1.16899	0.000305802	0.00278731	LYON01001201.1	819	5478	-	hypothetical protein	Protein tyrosine kinase
BSLG_04762	1.1684	7.4824e-08	1.61334e-06	LYON01000810.1	5469	7618	-	hypothetical protein
BSLG_01124	1.1656	8.39199e-16	5.02329e-14	LYON01000099.1	1	6917	+	hypothetical protein	Calponin homology (CH) domain
BSLG_06338	1.16501	0.000105222	0.00111491	LYON01001392.1	37	1089	+	hypothetical protein	Swi5
BSLG_09185	1.16404	0.00389046	0.0228443	LYON01003609.1	569	1078	-	hypothetical protein
BSLG_02300	1.16281	2.15226e-09	5.91208e-08	LYON01000255.1	22	5284	-	hypothetical protein	Eukaryotic DNA topoisomerase I: catalytic core
BSLG_07540	1.16096	0.00600948	0.0321766	LYON01002063.1	3435	3677	+	hypothetical protein
BSLG_05400	1.15441	0.00280633	0.0176684	LYON01001027.1	557	5526	+	hypothetical protein%2C	Protein tyrosine kinase
BSLG_07996	1.15431	1.0528e-13	5.02648e-12	LYON01002397.1	1016	3691	+	hypothetical protein	ABC transporter
BSLG_03283	1.15338	0.000403977	0.00353733	LYON01000438.1	6194	10996	-	hypothetical protein	WD domain: G-beta repeat
BSLG_10007	1.15259	1.55832e-12	6.18776e-11	LYON01004966.1	1	1217	+	hypothetical protein
BSLG_01351	1.14877	2.97157e-07	5.77117e-06	LYON01000126.1	3902	8023	-	hypothetical protein	Putative serine esterase (DUF676); PGAP1-like protein
BSLG_08012	1.14519	0.00853348	0.0422254	LYON01002410.1	629	3674	+	hypothetical protein	Regulator of G protein signaling domain
BSLG_03955	1.14387	7.36148e-18	5.62347e-16	LYON01000588.1	12499	12843	-	hypothetical protein	Rab5-interacting protein (Rab5ip)
BSLG_05211	1.14302	7.22128e-10	2.10625e-08	LYON01000962.1	358	4409	-	hypothetical protein	Velvet factor
BSLG_03932	1.14263	0.00879761	0.0431858	LYON01000583.1	3848	8518	-	hypothetical protein	SacI homology domain
BSLG_06518	1.14152	8.0905e-07	1.4453e-05	LYON01001475.1	1	2064	+	hypothetical protein%2C	TMPIT-like protein
BSLG_01995	1.1399	8.37224e-09	2.11841e-07	LYON01000208.1	1832	4725	-	hypothetical protein	Protein tyrosine kinase
BSLG_08144	1.13861	1.21303e-10	3.90751e-09	LYON01002519.1	2269	3509	-	hypothetical protein
BSLG_01618	1.13734	1.92859e-07	3.82724e-06	LYON01000159.1	7184	13406	-	hypothetical protein	SANTA (SANT Associated)
BSLG_06812	1.13148	0.00725717	0.0373139	LYON01001626.1	1	2114	+	hypothetical protein
BSLG_02452	1.12787	1.31179e-07	2.69102e-06	LYON01000281.1	1927	4490	-	hypothetical protein	Polyprenyl synthetase
BSLG_05598	1.12666	2.04445e-18	1.67332e-16	LYON01001096.1	713	5729	-	hypothetical protein	WD domain: G-beta repeat
BSLG_02665	1.12354	1.39155e-05	0.000190797	LYON01000318.1	13491	18865	+	hypothetical protein	Rab-GTPase-TBC domain
BSLG_04980	1.11931	5.63374e-11	1.89866e-09	LYON01000878.1	2385	4411	-	hypothetical protein	SPRY domain
BSLG_07338	1.11753	0.00098059	0.00749078	LYON01001932.1	3214	4740	+	hypothetical protein	ParA/MinD ATPase like
BSLG_05170	1.11743	4.68296e-07	8.75572e-06	LYON01000947.1	5611	7776	+	hypothetical protein
BSLG_00359	1.11627	0.00189166	0.0126759	LYON01000024.1	26713	30697	-	hypothetical protein	Origin recognition complex (ORC) subunit 3 N-terminus
BSLG_00120	1.11561	6.2975e-07	1.15062e-05	LYON01000007.1	24052	27059	-	hypothetical protein	IQ calmodulin-binding motif
BSLG_00067	1.11432	0.00996401	0.0478571	LYON01000003.1	59811	62331	+	hypothetical protein
BSLG_04770	1.11337	0.00718951	0.0371088	LYON01000812.1	7521	9431	-	hypothetical protein	Protein of unknown function (DUF1365)
BSLG_02524	1.10971	1.17389e-20	1.10774e-18	LYON01000292.1	1474	11855	+	hypothetical protein	Sel1 repeat
BSLG_05529	1.10584	6.21298e-06	9.19452e-05	LYON01001070.1	377	4091	-	hypothetical protein
BSLG_05728	1.10524	0.00985495	0.0475039	LYON01001144.1	1665	3150	+	hypothetical protein	WLM domain
BSLG_03469	1.10437	5.22969e-07	9.6653e-06	LYON01000475.1	8958	15395	+	hypothetical protein	TFIIS helical bundle-like domain
BSLG_05635	1.10003	0.00408117	0.0236525	LYON01001108.1	1060	3242	+	hypothetical protein	Endonuclease/Exonuclease/phosphatase family
BSLG_00328	1.09874	0.0017008	0.0117909	LYON01000022.1	7539	10312	+	hypothetical protein	PIG-P
BSLG_00829	1.09755	1.85959e-15	1.07308e-13	LYON01000067.1	8536	11801	+	hypothetical protein	short chain dehydrogenase; RmlD substrate binding domain; Polysaccharide biosynthesis protein; NAD dependent epimerase/dehydratase family; Male sterility protein; KR domain; 3-beta hydroxysteroid dehydrogenase/isomerase family
BSLG_00938	1.0954	3.60582e-05	0.000436892	LYON01000079.1	7133	11237	+	hypothetical protein%2C
BSLG_09708	1.0945	0.00276654	0.0174727	LYON01004426.1	4	1542	-	hypothetical protein%2C
BSLG_06062	1.09209	1.56195e-10	4.95193e-09	LYON01001272.1	1	3269	+	hypothetical protein
BSLG_07053	1.08754	2.84594e-06	4.51132e-05	LYON01001766.1	1	3831	-	hypothetical protein%2C	Zinc finger: C2H2 type
BSLG_04408	1.08688	8.87506e-13	3.61354e-11	LYON01000703.1	8	5588	+	hypothetical protein	Glycosyltransferase like family 2
BSLG_05633	1.08685	3.25792e-05	0.000400351	LYON01001107.1	2917	8019	+	valine-tRNA ligase	valS: valine--tRNA ligase
BSLG_05343	1.08661	1.10716e-08	2.74939e-07	LYON01001005.1	2850	4400	-	hypothetical protein	TLC domain
BSLG_08829	1.0834	0.00751934	0.0384157	LYON01003180.1	1222	2236	+	hypothetical protein
BSLG_00236	1.08121	9.65435e-07	1.69078e-05	LYON01000015.1	30081	35277	-	hypothetical protein	ABC transporter transmembrane region
BSLG_02016	1.08054	7.87628e-16	4.75457e-14	LYON01000211.1	1264	6765	-	hypothetical protein	Stabilization of polarity axis
BSLG_06279	1.08038	7.78927e-07	1.40399e-05	LYON01001363.1	3342	5771	+	hypothetical protein%2C	mRNA capping enzyme: beta chain
BSLG_05736	1.07756	8.16634e-15	4.3379e-13	LYON01001147.1	2236	8081	+	hypothetical protein%2C
BSLG_02351	1.07537	1.83912e-07	3.67871e-06	LYON01000263.1	416	1918	+	hypothetical protein	Acyltransferase
BSLG_00838	1.07522	2.11651e-21	2.17648e-19	LYON01000068.1	25326	32260	+	hypothetical protein	dDENN domain
BSLG_02092	1.07499	1.77014e-24	2.40649e-22	LYON01000222.1	20682	22732	+	hypothetical protein
BSLG_05086	1.07304	2.71801e-08	6.30092e-07	LYON01000917.1	6084	9859	+	hypothetical protein	Velvet factor
BSLG_04155	1.0689	0.00925517	0.0451555	LYON01000639.1	320	4711	+	hypothetical protein
BSLG_03715	1.06809	6.17475e-10	1.8142e-08	LYON01000533.1	1	5662	+	hypothetical protein	Protein tyrosine kinase
BSLG_06904	1.06607	3.84602e-09	1.01812e-07	LYON01001681.1	3154	5715	+	hypothetical protein	Protein of unknown function (DUF3421)
BSLG_03419	1.06346	0.000301932	0.00276146	LYON01000464.1	1391	4191	-	hypothetical protein	Protein tyrosine kinase
BSLG_01342	1.06326	3.33461e-05	0.000405884	LYON01000124.1	24412	26989	+	hypothetical protein
BSLG_05544	1.0586	4.51479e-12	1.70817e-10	LYON01001075.1	4822	7279	-	hypothetical protein	small_GTP: small GTP-binding protein domain
BSLG_02296	1.05796	2.20537e-14	1.12671e-12	LYON01000254.1	5704	7844	-	hypothetical protein
BSLG_02192	1.05582	0.00288636	0.0180589	LYON01000238.1	1372	2305	-	hypothetical protein
BSLG_05218	1.05572	5.76829e-05	0.00066191	LYON01000964.1	4255	7011	-	hypothetical protein
BSLG_06250	1.05311	0.000278983	0.002602	LYON01001354.1	2869	3780	+	hypothetical protein	Cysteine-rich secretory protein family
BSLG_04862	1.05248	0.00522737	0.0285424	LYON01000840.1	4176	5462	+	hypothetical protein	Zinc finger C-x8-C-x5-C-x3-H type (and similar)
BSLG_09248	1.05219	0.00640363	0.033881	LYON01003690.1	204	2097	+	hypothetical protein%2C	Protein tyrosine kinase
BSLG_06612	1.05	0.00354102	0.0211801	LYON01001519.1	413	2186	+	hypothetical protein
BSLG_04061	1.04754	6.35954e-05	0.000720478	LYON01000615.1	154	1650	+	hypothetical protein
BSLG_04405	1.04741	2.90722e-06	4.59938e-05	LYON01000702.1	3607	5494	+	hypothetical protein	Elongator subunit Iki1
BSLG_06046	1.04202	0.00395063	0.0230962	LYON01001265.1	3225	4702	-	hypothetical protein
BSLG_03792	1.03916	2.80949e-13	1.23818e-11	LYON01000549.1	4010	7967	-	hypothetical protein	Protein tyrosine kinase
BSLG_01074	1.03754	1.43489e-17	1.06567e-15	LYON01000093.1	13828	16226	-	hypothetical protein%2C	Activator of Hsp90 ATPase: N-terminal; Activator of Hsp90 ATPase homolog 1-like protein
BSLG_02759	1.0352	2.03786e-06	3.32906e-05	LYON01000334.1	15914	17659	-	hypothetical protein%2C	HIT zinc finger
BSLG_06143	1.0315	7.88378e-16	4.75457e-14	LYON01001308.1	3680	5427	-	hypothetical protein	Acyltransferase
BSLG_07598	1.02749	7.16785e-17	4.75151e-15	LYON01002100.1	1204	4347	-	hypothetical protein	Protein phosphatase 2C
BSLG_05756	1.01727	0.000127846	0.00132488	LYON01001155.1	3005	4866	+	hypothetical protein%2C	Zinc finger: C3HC4 type (RING finger)
BSLG_03823	1.01538	0.000281773	0.00261586	LYON01000556.1	12697	13550	-	hypothetical protein	LIM domain
BSLG_03233	1.01485	2.65732e-06	4.22905e-05	LYON01000428.1	4169	6700	-	hypothetical protein	Thioredoxin
BSLG_00237	1.01269	0.000875444	0.00677793	LYON01000015.1	35278	38467	+	hypothetical protein%2C	Metallopeptidase family M24; Aminopeptidase P: N-terminal domain
BSLG_00857	1.01201	1.95121e-06	3.20054e-05	LYON01000070.1	20891	25372	+	hypothetical protein	Rhodanese-like domain
BSLG_00024	1.00911	2.09731e-11	7.51007e-10	LYON01000002.1	2327	4864	-	hypothetical protein	MYND finger; F-box-like
BSLG_03729	1.00859	0.00250003	0.0160166	LYON01000535.1	10258	13194	-	hypothetical protein
BSLG_01091	1.00854	1.35685e-05	0.000187121	LYON01000095.1	4986	8532	-	hypothetical protein	WD domain: G-beta repeat; Dip2/Utp12 Family
BSLG_02457	1.00807	0.000862297	0.00668906	LYON01000281.1	14641	15834	-	hypothetical protein
BSLG_03259	1.00669	5.59403e-08	1.22261e-06	LYON01000433.1	9391	16381	+	hypothetical protein%2C	non-SMC mitotic condensation complex subunit 1
BSLG_00819	1.00644	4.12718e-23	4.7977e-21	LYON01000066.1	10937	12185	-	hypothetical protein	Mitochondrial ribosomal subunit protein
BSLG_03476	1.00199	0.00338652	0.0203929	LYON01000477.1	3407	5072	-	hypothetical protein
BSLG_01687	1.00097	2.15497e-05	0.0002806	LYON01000167.1	12798	18744	+	hypothetical protein	MIF4G like; MIF4G domain
BSLG_08547	1.00012	2.78772e-08	6.44389e-07	LYON01002882.1	21	2934	+	hypothetical protein	Helix-loop-helix DNA-binding domain
< Up regulated genes log2 fold change cut off 1 >
BSLG_02510	0.999926	3.19891e-06	5.01142e-05	LYON01000290.1	5576	6874	-	hypothetical protein
BSLG_07132	0.998306	0.000301762	0.00276146	LYON01001813.1	759	2365	+	hypothetical protein
BSLG_03727	0.997758	7.12624e-05	0.000794987	LYON01000535.1	3651	7016	-	hypothetical protein
BSLG_01397	0.995844	0.00817092	0.0408342	LYON01000131.1	1612	4417	+	hypothetical protein
BSLG_01938	0.995725	0.00837607	0.0416519	LYON01000200.1	13237	15566	+	cystathionine beta-lyase
BSLG_03991	0.991541	3.1037e-06	4.90055e-05	LYON01000599.1	181	2327	-	hypothetical protein
BSLG_00340	0.984061	0.00144532	0.0103232	LYON01000023.1	3922	7347	-	hypothetical protein
BSLG_01872	0.982457	0.00404908	0.0235175	LYON01000192.1	6951	14026	-	hypothetical protein
BSLG_04347	0.981793	6.48203e-11	2.14844e-09	LYON01000689.1	1005	5939	-	hypothetical protein
BSLG_00420	0.981236	1.0897e-05	0.000153073	LYON01000029.1	23134	26157	-	hypothetical protein
BSLG_06806	0.979171	4.28745e-10	1.2832e-08	LYON01001623.1	1007	4606	-	hypothetical protein
BSLG_08594	0.978742	0.00986765	0.0475242	LYON01002933.1	94	1251	-	hypothetical protein
BSLG_06021	0.978096	7.453e-11	2.4601e-09	LYON01001255.1	13	2498	+	hypothetical protein%2C
BSLG_01686	0.977472	1.41907e-07	2.88162e-06	LYON01000167.1	10462	12292	-	hypothetical protein
BSLG_08145	0.976358	0.00214337	0.0140114	LYON01002520.1	767	2802	+	hypothetical protein
BSLG_00058	0.976039	6.9217e-08	1.50458e-06	LYON01000003.1	34427	39972	-	hypothetical protein
BSLG_03708	0.975481	3.06804e-26	5.02219e-24	LYON01000531.1	5106	8922	-	hypothetical protein
BSLG_01873	0.971536	0.0015025	0.0106439	LYON01000192.1	15686	17144	+	hypothetical protein
BSLG_05003	0.969679	2.13134e-15	1.21245e-13	LYON01000886.1	6015	8300	-	hypothetical protein
BSLG_03088	0.966395	6.21047e-19	5.35636e-17	LYON01000398.1	1115	4493	-	hypothetical protein
BSLG_01892	0.966133	1.78394e-05	0.000238881	LYON01000194.1	18763	22141	+	hypothetical protein%2C
BSLG_08391	0.965889	4.25926e-07	8.00082e-06	LYON01002734.1	18	2354	-	hypothetical protein
BSLG_03432	0.963752	0.000934108	0.00719048	LYON01000468.1	55	2310	-	hypothetical protein
BSLG_00639	0.96338	1.33096e-13	6.20676e-12	LYON01000049.1	14677	20667	-	hypothetical protein
BSLG_02589	0.961145	9.90338e-06	0.000140344	LYON01000305.1	1773	4097	+	hypothetical protein
BSLG_02732	0.959781	7.69018e-07	1.38926e-05	LYON01000330.1	363	2085	+	tRNA pseudouridine(38-40)
BSLG_07278	0.956061	0.00544499	0.0295696	LYON01001896.1	2086	4094	-	hypothetical protein
BSLG_03118	0.949585	7.78424e-14	3.76129e-12	LYON01000404.1	7525	10806	+	hypothetical protein
BSLG_07029	0.946421	0.000143396	0.0014652	LYON01001751.1	1139	4376	-	ATP-dependent Clp
BSLG_04361	0.943182	1.38125e-09	3.91485e-08	LYON01000691.1	7038	9679	+	hypothetical protein
BSLG_02075	0.940644	2.91975e-05	0.000363654	LYON01000220.1	10134	11687	-	hypothetical protein
BSLG_03665	0.935373	0.000581324	0.00477257	LYON01000521.1	3174	4269	-	hypothetical protein
BSLG_00293	0.933675	2.23324e-05	0.000289384	LYON01000019.1	22416	23070	+	secondary thiamine-phosphate
BSLG_02587	0.932255	0.000632278	0.00510211	LYON01000304.1	15498	16626	+	hypothetical protein
BSLG_01109	0.927065	0.00290715	0.0181606	LYON01000097.1	7463	15995	+	hypothetical protein
BSLG_04598	0.927006	0.00861961	0.0425464	LYON01000759.1	10342	11601	+	hypothetical protein
BSLG_04121	0.925798	2.89967e-07	5.67274e-06	LYON01000629.1	9716	12939	-	hypothetical protein
BSLG_06458	0.925198	0.00720521	0.037142	LYON01001448.1	1	506	+	hypothetical protein
BSLG_00788	0.923695	0.000252103	0.00238687	LYON01000063.1	2152	5932	+	hypothetical protein
BSLG_04467	0.922009	8.61894e-05	0.000939301	LYON01000720.1	9099	9994	+	hypothetical protein
BSLG_01138	0.920676	4.09716e-07	7.75078e-06	LYON01000100.1	18121	20803	+	hypothetical protein
BSLG_03648	0.918368	0.000378726	0.00334187	LYON01000516.1	10159	12957	+	hypothetical protein
BSLG_00827	0.916503	2.22134e-11	7.88378e-10	LYON01000067.1	1130	5019	+	hypothetical protein
BSLG_05421	0.916419	0.000878296	0.00679346	LYON01001035.1	1	1575	-	hypothetical protein%2C
BSLG_08845	0.913494	0.0002519	0.00238687	LYON01003202.1	1	1745	+	hypothetical protein
BSLG_05293	0.909663	1.87451e-05	0.000248931	LYON01000991.1	826	2660	+	hypothetical protein
BSLG_01304	0.908127	0.00035992	0.0032109	LYON01000120.1	16616	21299	-	alpha%2Calpha-trehalose-phosphate synthase
BSLG_00747	0.904407	5.37175e-05	0.000622642	LYON01000059.1	1890	6118	-	hypothetical protein
BSLG_01031	0.903043	3.37602e-07	6.47825e-06	LYON01000089.1	3260	3918	-	hypothetical protein
BSLG_05415	0.902972	2.23145e-09	6.1087e-08	LYON01001033.1	865	7656	-	hypothetical protein
BSLG_01784	0.900843	0.00049064	0.00415567	LYON01000180.1	16159	17781	-	hypothetical protein
BSLG_09523	0.899235	0.000394334	0.00346815	LYON01004099.1	140	1248	+	hypothetical protein
BSLG_00964	0.895776	5.65365e-13	2.38673e-11	LYON01000082.1	1898	2131	+	hypothetical protein
BSLG_02273	0.895519	3.51535e-05	0.000426575	LYON01000251.1	8397	11150	-	hypothetical protein
BSLG_06166	0.891823	8.40206e-06	0.000120776	LYON01001318.1	2144	4580	+	hypothetical protein
BSLG_00889	0.891175	0.00110795	0.00830549	LYON01000074.1	501	2482	-	hypothetical protein%2C
BSLG_00791	0.888419	0.000872912	0.00676486	LYON01000063.1	13631	14716	+	hypothetical protein
BSLG_08112	0.888001	1.29632e-06	2.2076e-05	LYON01002490.1	1790	3544	-	hypothetical protein
BSLG_00910	0.887804	1.10496e-06	1.91423e-05	LYON01000076.1	2568	3520	+	hypothetical protein
BSLG_00949	0.886368	0.00455405	0.0256517	LYON01000080.1	13022	14148	+	hypothetical protein
BSLG_06302	0.881312	5.11879e-07	9.52618e-06	LYON01001373.1	2596	6142	+	hypothetical protein
BSLG_05201	0.878699	2.1366e-06	3.4762e-05	LYON01000958.1	949	4880	-	hypothetical protein
BSLG_01168	0.87787	1.13606e-08	2.80379e-07	LYON01000103.1	26578	28814	+	hypothetical protein%2C
BSLG_06843	0.876022	0.00197093	0.0131085	LYON01001645.1	3456	4913	+	hypothetical protein
BSLG_06311	0.875983	2.14499e-05	0.000279756	LYON01001377.1	2440	7049	+	hypothetical protein
BSLG_05212	0.870372	6.49091e-12	2.43288e-10	LYON01000963.1	9	3304	+	hypothetical protein%2C
BSLG_02584	0.86965	2.03771e-05	0.000267504	LYON01000304.1	1249	3697	+	hypothetical protein
BSLG_00265	0.866149	2.53045e-06	4.03513e-05	LYON01000017.1	24323	29015	-	hypothetical protein
BSLG_08080	0.864402	4.19334e-08	9.34299e-07	LYON01002462.1	1	1954	-	hypothetical protein
BSLG_04277	0.864394	3.05723e-05	0.000378427	LYON01000671.1	2049	3416	+	large conductance
BSLG_07803	0.863705	4.4369e-12	1.68665e-10	LYON01002247.1	1	3935	-	hypothetical protein
BSLG_01093	0.863259	5.60869e-05	0.000645442	LYON01000095.1	15140	24201	+	hypothetical protein
BSLG_03953	0.862719	0.00317117	0.0193724	LYON01000588.1	629	5681	+	hypothetical protein
BSLG_02673	0.861289	0.000725061	0.00572412	LYON01000320.1	1192	4252	-	hypothetical protein
BSLG_02721	0.861265	1.92529e-09	5.3251e-08	LYON01000328.1	6011	8012	-	hypothetical protein
BSLG_04116	0.861205	0.000301311	0.00276146	LYON01000628.1	5462	9575	+	hypothetical protein%2C
BSLG_01748	0.860644	5.31657e-06	7.97089e-05	LYON01000175.1	4871	10262	+	hypothetical protein
BSLG_04799	0.859859	0.000543103	0.0045283	LYON01000821.1	7999	10672	-	hypothetical protein
BSLG_09922	0.859311	3.73668e-06	5.8085e-05	LYON01004798.1	7	1175	-	hypothetical protein
BSLG_05119	0.856751	0.000285341	0.00264286	LYON01000930.1	6757	10036	+	2%2C3-diketo-5-methylthio-1-phosphopentane phosphatase
BSLG_01320	0.850697	0.000171665	0.00171046	LYON01000122.1	8602	13146	-	hypothetical protein
BSLG_07452	0.849622	3.31761e-13	1.43841e-11	LYON01002007.1	3479	4414	-	hypothetical protein
BSLG_03817	0.849306	8.0111e-06	0.000115987	LYON01000555.1	7891	13104	+	hypothetical protein
BSLG_04763	0.845612	9.61396e-05	0.00103231	LYON01000811.1	253	2298	-	hypothetical protein
BSLG_06641	0.845588	0.00118733	0.00880185	LYON01001532.1	225	1768	-	hypothetical protein
BSLG_01582	0.844065	2.7179e-05	0.000343347	LYON01000154.1	8967	12979	+	hypothetical protein
BSLG_05416	0.842655	0.000323846	0.00293179	LYON01001033.1	7664	9274	-	hypothetical protein
BSLG_05117	0.840458	2.45172e-09	6.68887e-08	LYON01000929.1	9146	10022	-	hypothetical protein
BSLG_04483	0.836869	5.19174e-07	9.61731e-06	LYON01000724.1	7515	10223	-	hypothetical protein
BSLG_05077	0.834322	2.96473e-07	5.77117e-06	LYON01000914.1	8049	10166	+	hypothetical protein
BSLG_04358	0.834163	6.71823e-06	9.85136e-05	LYON01000691.1	234	1876	+	thymidylate synthase
BSLG_05140	0.833749	0.00657133	0.0345857	LYON01000937.1	1	2242	-	hypothetical protein
BSLG_04193	0.833184	6.08239e-06	9.0179e-05	LYON01000650.1	5712	6534	-	hypothetical protein
BSLG_00858	0.832721	3.17354e-06	4.99318e-05	LYON01000070.1	30031	33243	+	hypothetical protein
BSLG_04632	0.831036	0.00212706	0.0139275	LYON01000770.1	2329	5641	+	hypothetical protein
BSLG_02873	0.829641	1.4635e-08	3.54644e-07	LYON01000356.1	5687	8414	-	hypothetical protein
BSLG_05178	0.829327	0.00759378	0.0386683	LYON01000949.1	9298	9806	+	hypothetical protein
BSLG_02295	0.828648	3.19729e-08	7.265e-07	LYON01000254.1	1368	5641	+	hypothetical protein%2C
BSLG_02268	0.826575	2.38315e-06	3.81541e-05	LYON01000250.1	12214	14724	+	hypothetical protein
BSLG_03235	0.825578	0.000133522	0.00137835	LYON01000428.1	14488	16413	-	hypothetical protein
BSLG_07869	0.824566	3.02088e-05	0.000374505	LYON01002299.1	536	1474	-	hypothetical protein
BSLG_04594	0.823248	0.00198875	0.0132139	LYON01000758.1	5	7280	+	hypothetical protein%2C
BSLG_00680	0.822803	3.93487e-12	1.51012e-10	LYON01000053.1	2696	8133	-	hypothetical protein
BSLG_02218	0.818618	2.14348e-05	0.000279756	LYON01000242.1	469	4500	+	guanine nucleotide-binding
BSLG_04776	0.814935	2.93933e-08	6.75541e-07	LYON01000814.1	4211	6830	-	hypothetical protein
BSLG_06082	0.812815	8.01303e-07	1.43786e-05	LYON01001280.1	3574	7581	-	hypothetical protein
BSLG_10036	0.811555	0.00105461	0.00796515	LYON01005020.1	1	1193	+	hypothetical protein
BSLG_02514	0.807712	5.4743e-09	1.41643e-07	LYON01000290.1	16340	18443	+	hypothetical protein
BSLG_02879	0.807689	2.09669e-15	1.20125e-13	LYON01000357.1	5831	8825	-	hypothetical protein
BSLG_09732	0.807043	9.50466e-07	1.6682e-05	LYON01004480.1	232	1182	-	hypothetical protein
BSLG_03523	0.80553	0.00141889	0.0101797	LYON01000487.1	8308	11945	-	hypothetical protein
BSLG_03974	0.804423	4.39493e-11	1.51295e-09	LYON01000594.1	636	5025	-	hypothetical protein
BSLG_02707	0.803912	0.00314363	0.0192394	LYON01000326.1	8166	9168	-	hypothetical protein
BSLG_04494	0.803686	4.36921e-05	0.000518423	LYON01000727.1	3821	8011	-	hydroxymethylglutaryl-CoA reductase%2C
BSLG_06291	0.80245	2.7217e-09	7.35042e-08	LYON01001368.1	2394	4133	+	hypothetical protein
BSLG_05328	0.800177	0.00175431	0.0120784	LYON01001001.1	3195	5492	-	hypothetical protein
BSLG_01347	0.800105	7.06887e-20	6.29993e-18	LYON01000125.1	17162	20297	-	hypothetical protein
BSLG_01536	0.799101	0.00586584	0.0315559	LYON01000148.1	22937	26482	-	hypothetical protein
BSLG_01058	0.794111	0.00224695	0.0145933	LYON01000091.1	24481	26293	+	hypothetical protein
BSLG_07979	0.792752	0.00028045	0.00260962	LYON01002386.1	1	3726	+	hypothetical protein%2C
BSLG_02263	0.792531	1.11126e-08	2.75104e-07	LYON01000249.1	15509	21108	-	hypothetical protein
BSLG_05227	0.786349	8.03757e-07	1.43905e-05	LYON01000967.1	5359	9152	-	hypothetical protein
BSLG_01634	0.785339	0.00701475	0.0363706	LYON01000161.1	13695	15124	+	hypothetical protein
BSLG_01723	0.785134	0.000111965	0.00118167	LYON01000172.1	14456	16046	-	hypothetical protein
BSLG_01466	0.783728	3.73039e-05	0.000449271	LYON01000140.1	13287	14638	-	hypothetical protein
BSLG_02543	0.782851	0.00283875	0.0178147	LYON01000295.1	15121	15339	-	hypothetical protein
BSLG_05941	0.782019	0.00322874	0.0196344	LYON01001224.1	1372	3569	+	hypothetical protein
BSLG_01935	0.778804	1.6125e-05	0.000218109	LYON01000200.1	3934	4882	-	hypothetical protein
BSLG_04505	0.778121	0.00301719	0.0186161	LYON01000730.1	5683	9982	+	hypothetical protein
BSLG_07656	0.775746	3.79142e-08	8.51848e-07	LYON01002143.1	87	4235	-	hypothetical protein
BSLG_01763	0.775745	0.00100884	0.00767007	LYON01000177.1	11821	19805	-	hypothetical protein
BSLG_03089	0.774821	2.62434e-07	5.14665e-06	LYON01000398.1	4832	7852	+	MiaB-like tRNA
BSLG_05632	0.773986	5.97321e-05	0.000681524	LYON01001107.1	1164	2421	+	hypothetical protein
BSLG_00619	0.77298	0.00429166	0.0245531	LYON01000047.1	12785	18768	-	calcium-translocating P-type
BSLG_04233	0.7675	2.16648e-05	0.000281643	LYON01000660.1	4637	6812	+	hypothetical protein
BSLG_04153	0.767373	9.16313e-10	2.62491e-08	LYON01000638.1	6336	9843	-	hypothetical protein
BSLG_03924	0.764843	0.00061416	0.00497594	LYON01000581.1	34	1749	+	hypothetical protein
BSLG_03508	0.76464	7.98095e-07	1.43532e-05	LYON01000483.1	9737	12140	-	hypothetical protein
BSLG_08824	0.764266	0.000153468	0.00156214	LYON01003174.1	1675	2042	+	ubiquitin 0
BSLG_00906	0.763294	0.000246915	0.00235494	LYON01000075.1	30479	32170	+	hypothetical protein
BSLG_07006	0.762303	0.00441929	0.0250864	LYON01001740.1	884	5501	+	hypothetical protein%2C
BSLG_00716	0.760631	7.33886e-06	0.000107027	LYON01000056.1	12082	14017	-	hypothetical protein
BSLG_01053	0.758183	0.00133256	0.00968157	LYON01000091.1	4664	8797	-	hypothetical protein
BSLG_05022	0.756353	7.77156e-10	2.24286e-08	LYON01000893.1	300	2247	-	hypothetical protein%2C
BSLG_04063	0.753864	3.19051e-07	6.1517e-06	LYON01000615.1	5539	10569	+	hypothetical protein%2C
BSLG_01625	0.749254	0.00351907	0.0210874	LYON01000160.1	6853	9628	-	hypothetical protein
BSLG_01198	0.748966	0.000657514	0.00528449	LYON01000107.1	14700	17686	+	hypothetical protein
BSLG_05570	0.745908	0.00233732	0.0151069	LYON01001085.1	645	3630	-	hypothetical protein
BSLG_00653	0.745884	0.000540358	0.0045101	LYON01000050.1	30425	33532	-	hypothetical protein
BSLG_05628	0.740976	1.48638e-09	4.18325e-08	LYON01001105.1	4607	7534	+	hypothetical protein
BSLG_08226	0.739112	8.41409e-05	0.000923247	LYON01002586.1	334	2805	+	hypothetical protein
BSLG_04993	0.732011	0.000983367	0.00750484	LYON01000883.1	493	1962	-	guanine nucleotide-binding
BSLG_05884	0.731319	5.1125e-10	1.51879e-08	LYON01001203.1	2473	5801	+	hypothetical protein%2C
BSLG_01898	0.730629	4.57318e-05	0.000538641	LYON01000195.1	14173	15769	+	hypothetical protein
BSLG_02502	0.728048	0.00634548	0.0337239	LYON01000289.1	7815	10379	-	hypothetical protein
BSLG_07628	0.723567	0.000374364	0.00331067	LYON01002125.1	867	2715	+	ATP phosphoribosyltransferase
BSLG_01629	0.723429	1.98077e-06	3.2424e-05	LYON01000160.1	21824	24745	+	hypothetical protein
BSLG_04260	0.723201	8.58604e-11	2.81096e-09	LYON01000666.1	9856	12520	+	hypothetical protein
BSLG_01566	0.72297	0.000583023	0.00477674	LYON01000152.1	17774	19927	-	ubiquinone biosynthesis
BSLG_05987	0.718916	0.00844679	0.0418479	LYON01001242.1	1335	3915	+	hypothetical protein
BSLG_02682	0.718648	4.82272e-05	0.000566369	LYON01000322.1	1087	3683	-	hypothetical protein
BSLG_00175	0.713703	6.85279e-06	0.000100303	LYON01000011.1	5904	10113	+	hypothetical protein
BSLG_06299	0.71282	4.21597e-09	1.10873e-07	LYON01001372.1	201	2274	+	hypothetical protein
BSLG_03768	0.711125	3.85995e-07	7.33664e-06	LYON01000544.1	2808	4633	+	hypothetical protein
BSLG_02955	0.706653	0.0014333	0.0102648	LYON01000372.1	7104	9783	+	hypothetical protein%2C
BSLG_02563	0.704714	0.00022938	0.00220985	LYON01000299.1	15547	18210	+	hypothetical protein
BSLG_01831	0.704277	0.00564226	0.0305375	LYON01000187.1	350	2477	-	hypothetical protein
BSLG_03157	0.704211	0.00118492	0.0087921	LYON01000412.1	7230	9407	+	hypothetical protein
BSLG_05763	0.703377	0.0013674	0.00990778	LYON01001157.1	3544	7699	-	hypothetical protein
BSLG_06474	0.699677	0.000220741	0.00214354	LYON01001455.1	492	1964	+	hypothetical protein
BSLG_04067	0.698124	1.31851e-08	3.21452e-07	LYON01000616.1	4087	6901	+	hypothetical protein
BSLG_04025	0.698099	1.20743e-11	4.48372e-10	LYON01000607.1	4185	7890	+	AMP deaminase
BSLG_01950	0.694304	0.000494308	0.00417352	LYON01000202.1	5026	9443	+	hypothetical protein
BSLG_01087	0.693187	9.93038e-05	0.00106202	LYON01000094.1	20709	22183	-	hypothetical protein
BSLG_03329	0.692475	1.6947e-06	2.82603e-05	LYON01000446.1	11993	14513	-	hypothetical protein
BSLG_04069	0.690162	4.92786e-09	1.29171e-07	LYON01000616.1	9719	11829	-	hypothetical protein
BSLG_05235	0.688662	0.00322497	0.0196263	LYON01000969.1	8798	9734	+	hypothetical protein
BSLG_04715	0.687096	0.000741088	0.0058449	LYON01000794.1	1715	3805	-	hypothetical protein
BSLG_04604	0.683255	4.76087e-06	7.20508e-05	LYON01000762.1	446	1499	-	hypothetical protein
BSLG_04031	0.680158	1.11342e-06	1.91647e-05	LYON01000608.1	5097	6681	-	hypothetical protein
BSLG_09918	0.679215	0.00399813	0.0233059	LYON01004789.1	1	1233	+	hypothetical protein
BSLG_03713	0.675384	0.00246678	0.0158542	LYON01000532.1	2614	13567	+	hypothetical protein%2C
BSLG_07375	0.67535	0.00998793	0.0479433	LYON01001955.1	671	4748	+	hypothetical protein
BSLG_02409	0.673028	0.00607201	0.0324474	LYON01000273.1	8906	11833	-	hypothetical protein
BSLG_02036	0.671854	4.1974e-06	6.48696e-05	LYON01000214.1	2371	4420	+	hypothetical protein
BSLG_02988	0.665926	2.95489e-10	8.9777e-09	LYON01000378.1	10890	13328	+	hypothetical protein
BSLG_03899	0.664532	0.000481854	0.00409423	LYON01000573.1	8878	12875	+	hypothetical protein
BSLG_05985	0.664008	2.34362e-08	5.49655e-07	LYON01001241.1	1836	3839	-	hypothetical protein
BSLG_01904	0.662749	0.00894991	0.0438529	LYON01000196.1	9269	10960	+	hypothetical protein
BSLG_01987	0.661839	0.000327775	0.00295735	LYON01000207.1	1	4822	+	hypothetical protein%2C
BSLG_04324	0.661255	0.00339445	0.02041	LYON01000682.1	4346	7730	+	hypothetical protein
BSLG_05261	0.660548	0.00182324	0.0124224	LYON01000980.1	1199	2543	+	hypothetical protein
BSLG_02844	0.658015	3.27345e-05	0.000401474	LYON01000350.1	4553	7247	+	hypothetical protein
BSLG_06432	0.657251	5.84697e-05	0.000669979	LYON01001435.1	2637	5326	+	hypothetical protein
BSLG_04082	0.65572	6.93712e-07	1.25888e-05	LYON01000620.1	638	5294	-	hypothetical protein
BSLG_00241	0.655552	5.26617e-06	7.9101e-05	LYON01000016.1	1298	4215	-	hypothetical protein
BSLG_03567	0.655485	0.00819205	0.0409143	LYON01000498.1	1128	6139	+	hypothetical protein%2C
BSLG_05491	0.654699	0.000216585	0.00211085	LYON01001058.1	5627	9003	-	hypothetical protein
BSLG_06252	0.652857	0.0005112	0.00430255	LYON01001355.1	1	1035	+	hypothetical protein
BSLG_06908	0.652496	1.02401e-06	1.78557e-05	LYON01001683.1	1337	5362	+	aminodeoxychorismate synthase
BSLG_04775	0.650931	0.000426324	0.0036964	LYON01000814.1	557	3643	+	hypothetical protein
BSLG_01757	0.649879	0.00652748	0.0344001	LYON01000176.1	11098	15532	+	hypothetical protein%2C
BSLG_01818	0.647637	1.73096e-06	2.85672e-05	LYON01000185.1	1446	3578	+	hypothetical protein
BSLG_07849	0.647519	1.21606e-05	0.000169047	LYON01002280.1	1072	3926	-	hypothetical protein
BSLG_03587	0.644742	0.000704365	0.0055895	LYON01000502.1	11238	13354	+	hypothetical protein
BSLG_08288	0.642508	0.00190388	0.0127365	LYON01002638.1	147	3287	-	hypothetical protein
BSLG_04583	0.64171	0.000301797	0.00276146	LYON01000755.1	4188	8335	-	hypothetical protein
BSLG_06219	0.640652	0.000661272	0.00530406	LYON01001337.1	6496	7050	+	hypothetical protein
BSLG_00502	0.639634	0.000639013	0.00515128	LYON01000036.1	28793	30260	-	hypothetical protein
BSLG_08360	0.638822	0.000278457	0.00260012	LYON01002705.1	1	2003	-	GTP cyclohydrolase
BSLG_06317	0.635212	0.003929	0.0229865	LYON01001380.1	3734	6977	-	hypothetical protein
BSLG_04574	0.630273	0.000415267	0.00361264	LYON01000751.1	5201	11437	+	hypothetical protein
BSLG_00809	0.629896	0.00284066	0.0178147	LYON01000065.1	3925	10042	+	hypothetical protein
BSLG_08076	0.628384	0.000538824	0.00450268	LYON01002459.1	2100	3602	+	hypothetical protein%2C
BSLG_00292	0.628277	0.00249261	0.0159818	LYON01000019.1	20454	21701	-	hypothetical protein
BSLG_05373	0.628131	0.00227055	0.0147109	LYON01001016.1	6188	9390	+	hypothetical protein
BSLG_03361	0.627879	0.00310648	0.0190497	LYON01000451.1	13331	16051	+	hypothetical protein
BSLG_04787	0.623875	0.00430707	0.0246237	LYON01000817.1	8665	10920	-	hypothetical protein
BSLG_06606	0.621917	2.36206e-06	3.79751e-05	LYON01001517.1	1068	1517	-	hypothetical protein
BSLG_01399	0.617438	7.5037e-06	0.000109233	LYON01000131.1	7165	11775	-	hypothetical protein
BSLG_00728	0.615294	0.00231929	0.0150024	LYON01000057.1	10858	13901	-	hypothetical protein
BSLG_05760	0.614932	0.00137809	0.00995828	LYON01001156.1	4069	5604	+	hypothetical protein
BSLG_02835	0.613822	0.0015035	0.0106439	LYON01000348.1	9624	11729	-	hypothetical protein
BSLG_04292	0.610956	1.09493e-07	2.28709e-06	LYON01000675.1	1018	4866	+	hypothetical protein
BSLG_09193	0.610307	0.00764673	0.0387944	LYON01003622.1	1	2152	+	hypothetical protein
BSLG_03819	0.607836	1.15605e-06	1.97711e-05	LYON01000556.1	1853	3709	-	hypothetical protein
BSLG_02993	0.605712	0.000187478	0.0018451	LYON01000379.1	9102	13213	+	hypothetical protein%2C
BSLG_00849	0.602339	0.000575095	0.00472627	LYON01000069.1	29651	32926	-	GTP-binding protein
BSLG_01215	0.601997	2.3625e-06	3.79751e-05	LYON01000109.1	26258	29650	+	hypothetical protein
BSLG_00169	0.601555	8.53194e-05	0.000931084	LYON01000010.1	36488	38104	-	hypothetical protein
BSLG_00952	0.599472	3.66349e-05	0.000442542	LYON01000080.1	20562	23297	+	hypothetical protein
BSLG_02383	0.599318	0.00410548	0.0237419	LYON01000268.1	10534	14563	-	hypothetical protein
BSLG_06840	0.598726	0.00131647	0.00961698	LYON01001643.1	681	5100	+	hypothetical protein
BSLG_03152	0.597119	6.04118e-08	1.31675e-06	LYON01000411.1	9669	12136	-	hypothetical protein
BSLG_01455	0.594536	4.18046e-07	7.88976e-06	LYON01000139.1	11219	12369	-	hypothetical protein
BSLG_07457	0.591997	0.00462766	0.0259569	LYON01002011.1	311	3122	-	hsp70-like protein
BSLG_04178	0.589686	3.91608e-05	0.00046882	LYON01000646.1	81	392	+	hypothetical protein
BSLG_01360	0.585465	1.51609e-05	0.000206112	LYON01000127.1	11224	12399	+	hypothetical protein
BSLG_03561	0.582793	0.00171098	0.0118309	LYON01000496.1	10414	12482	-	hypothetical protein
BSLG_05835	0.58168	0.00115296	0.00859469	LYON01001184.1	5473	6660	+	hypothetical protein
BSLG_03327	0.58166	1.15197e-05	0.000161256	LYON01000446.1	6257	8554	-	hypothetical protein
BSLG_08690	0.578097	7.49025e-05	0.000829824	LYON01003030.1	216	2743	+	hypothetical protein
BSLG_03433	0.577968	8.68271e-05	0.000941136	LYON01000468.1	4035	4517	-	hypothetical protein
BSLG_07658	0.573873	0.0031446	0.0192394	LYON01002146.1	17	1175	-	hypothetical protein
BSLG_04938	0.573649	8.90486e-07	1.57673e-05	LYON01000866.1	4869	7820	+	hypothetical protein
BSLG_05740	0.573122	0.00130136	0.00951526	LYON01001149.1	988	6383	+	hypothetical protein
BSLG_01697	0.571393	5.24453e-06	7.89238e-05	LYON01000169.1	981	4084	-	hypothetical protein
BSLG_02342	0.570683	0.000407515	0.00355678	LYON01000261.1	6788	10751	+	hypothetical protein
BSLG_05624	0.570581	0.000114293	0.00119992	LYON01001104.1	2191	5126	-	hypothetical protein%2C
BSLG_00060	0.569741	0.000547143	0.00454781	LYON01000003.1	44459	46386	-	hypothetical protein
BSLG_03094	0.567884	0.0105163	0.0499417	LYON01000399.1	7074	11202	+	hypothetical protein
BSLG_08075	0.567275	3.33471e-05	0.000405884	LYON01002459.1	3	1933	-	hypothetical protein
BSLG_02791	0.566019	0.000281738	0.00261586	LYON01000340.1	658	6070	-	hypothetical protein
BSLG_04297	0.563441	0.000165272	0.00165763	LYON01000676.1	798	12040	+	hypothetical protein
BSLG_03347	0.562161	0.00648667	0.03423	LYON01000449.1	9805	13424	-	hypothetical protein
BSLG_05487	0.562132	0.00381313	0.022456	LYON01001057.1	6381	7814	+	NAD-dependent protein
BSLG_05637	0.561445	6.55302e-05	0.000738395	LYON01001109.1	1	1969	-	hypothetical protein%2C
BSLG_02478	0.561391	1.71641e-05	0.000230995	LYON01000285.1	3929	5363	-	hypothetical protein
BSLG_08473	0.560207	0.00150196	0.0106439	LYON01002815.1	561	2735	+	hypothetical protein
BSLG_01337	0.556748	2.31988e-05	0.000297724	LYON01000124.1	1523	2894	-	hypothetical protein
BSLG_00534	0.554499	0.00889711	0.0436208	LYON01000039.1	30174	32996	-	hypothetical protein
BSLG_01662	0.554451	0.000232976	0.00223529	LYON01000164.1	4720	6422	-	hypothetical protein
BSLG_02857	0.551321	0.00279776	0.0176283	LYON01000353.1	3841	7783	-	hypothetical protein
BSLG_02211	0.550088	0.00170432	0.0118052	LYON01000240.1	17282	21873	+	hypothetical protein
BSLG_06333	0.549297	0.00178305	0.0122343	LYON01001389.1	2954	4726	+	hypothetical protein
BSLG_05928	0.548875	0.00239457	0.0154396	LYON01001218.1	5314	6981	+	hypothetical protein
BSLG_02292	0.548617	0.00160273	0.0112275	LYON01000253.1	16447	17919	-	hypothetical protein
BSLG_09346	0.548347	0.00107241	0.00806924	LYON01003825.1	227	1424	+	hypothetical protein
BSLG_00867	0.54559	0.00337823	0.0203582	LYON01000071.1	27395	28700	-	hypothetical protein
BSLG_06078	0.543315	0.00409895	0.0237213	LYON01001278.1	3181	5355	+	hypothetical protein
BSLG_00478	0.541423	0.00405726	0.023531	LYON01000034.1	24100	29764	+	hypothetical protein
BSLG_04734	0.541001	0.000248006	0.00236253	LYON01000799.1	5917	8437	+	hypothetical protein
BSLG_03544	0.540499	0.000274196	0.00256631	LYON01000493.1	8441	10016	+	hypothetical protein
BSLG_06273	0.540162	6.86341e-05	0.000771028	LYON01001361.1	3102	4216	-	hypothetical protein
BSLG_01875	0.539768	0.000248396	0.00236344	LYON01000192.1	18496	19559	+	hypothetical protein
BSLG_01668	0.537907	0.0068727	0.0357728	LYON01000165.1	2666	6436	-	hypothetical protein
BSLG_07985	0.534003	0.00486465	0.0269099	LYON01002389.1	322	3713	-	hypothetical protein%2C
BSLG_07497	0.533063	1.3161e-06	2.23654e-05	LYON01002036.1	439	2068	-	hypothetical protein
BSLG_06585	0.532203	0.000682086	0.00544379	LYON01001507.1	1581	5644	+	hypothetical protein
BSLG_00034	0.53117	0.00653578	0.0344212	LYON01000002.1	30474	32931	-	hypothetical protein
BSLG_07078	0.528406	4.13205e-05	0.000492469	LYON01001783.1	1	2301	+	hypothetical protein
BSLG_03507	0.527898	2.82118e-05	0.000354127	LYON01000483.1	6446	9752	+	hypothetical protein
BSLG_00892	0.52426	8.79945e-05	0.000952502	LYON01000074.1	11830	13909	+	hypothetical protein
BSLG_04115	0.522597	6.56739e-06	9.6478e-05	LYON01000628.1	3477	5431	-	60S ribosomal
BSLG_03897	0.519581	0.000525387	0.00439888	LYON01000573.1	3521	5085	+	hypothetical protein
BSLG_08296	0.517561	0.000102473	0.00108865	LYON01002644.1	281	2317	-	TATA-box-binding protein%2C
BSLG_00061	0.516233	0.00443069	0.0251333	LYON01000003.1	46479	48429	+	hypothetical protein
BSLG_00134	0.514975	0.00178069	0.0122285	LYON01000008.1	18261	21333	-	hypothetical protein
BSLG_00654	0.51279	0.000365206	0.00323449	LYON01000050.1	33918	34496	-	hypothetical protein
BSLG_06182	0.512587	0.0015302	0.0107854	LYON01001324.1	14	2478	-	hypothetical protein
BSLG_08982	0.511635	0.00259674	0.0165436	LYON01003363.1	4	2381	-	hypothetical protein
BSLG_05399	0.510814	0.00924693	0.0451428	LYON01001026.1	6648	8633	+	hypothetical protein
BSLG_03579	0.510544	0.00540937	0.029416	LYON01000501.1	224	1686	-	HAD phosphatase%2C
BSLG_01830	0.510269	0.00164738	0.0114901	LYON01000186.1	21382	24187	-	hypothetical protein
BSLG_02648	0.507744	0.00323991	0.0196874	LYON01000315.1	8178	8667	-	hypothetical protein
BSLG_06889	0.505114	0.000595833	0.00486183	LYON01001672.1	1512	5677	-	hypothetical protein
BSLG_08401	0.50493	0.005829	0.0314421	LYON01002743.1	808	1983	-	hypothetical protein
BSLG_01832	0.503913	0.000360648	0.0032109	LYON01000187.1	7312	8503	-	hypothetical protein
BSLG_02370	0.502479	0.00471074	0.026276	LYON01000266.1	18026	20515	-	hypothetical protein%2C
BSLG_05883	0.50176	0.000793617	0.00621035	LYON01001203.1	1	2260	+	hypothetical protein
BSLG_08313	0.50025	0.00209841	0.0137849	LYON01002659.1	708	2879	+	hypothetical protein
BSLG_00474	0.499141	0.0017234	0.011886	LYON01000034.1	10151	11089	+	hypothetical protein
BSLG_00468	0.498188	4.53488e-05	0.000535753	LYON01000033.1	27802	30849	+	hypothetical protein
BSLG_01489	0.497725	0.000375536	0.00331737	LYON01000143.1	4817	10326	+	hypothetical protein%2C
BSLG_03512	0.495218	0.00898872	0.0439893	LYON01000484.1	11199	14422	+	hypothetical protein
BSLG_08067	0.494712	0.00187589	0.0126376	LYON01002452.1	379	3611	-	hypothetical protein
BSLG_06044	0.493159	0.00132479	0.00963388	LYON01001264.1	5023	6967	-	arginase 0
BSLG_02902	0.492027	0.00166761	0.011611	LYON01000363.1	7191	9296	+	hypothetical protein
BSLG_05585	0.491785	3.65576e-07	6.98163e-06	LYON01001090.1	6909	8547	+	hypothetical protein
BSLG_01891	0.491121	3.61516e-05	0.000437364	LYON01000194.1	14831	18366	+	hypothetical protein
BSLG_03057	0.48993	0.00651057	0.0343335	LYON01000392.1	6607	9709	-	hypothetical protein
BSLG_02778	0.483941	0.00413423	0.0238395	LYON01000337.1	10061	14641	-	hypothetical protein
BSLG_01054	0.480548	0.00829037	0.0413099	LYON01000091.1	9222	10745	-	hypothetical protein
BSLG_07237	0.480065	0.000212881	0.0020798	LYON01001874.1	913	3669	-	hypothetical protein
BSLG_06938	0.479989	1.85753e-05	0.000247495	LYON01001703.1	1	5153	+	hypothetical protein%2C
BSLG_03847	0.479016	0.00121216	0.00896934	LYON01000561.1	12038	13350	+	hypothetical protein
BSLG_02513	0.476744	0.00914834	0.0447159	LYON01000290.1	13243	16047	-	hypothetical protein
BSLG_04189	0.474934	0.00187808	0.0126376	LYON01000649.1	5686	12757	+	hypothetical protein
BSLG_00790	0.472956	0.000674835	0.00539666	LYON01000063.1	9390	12953	+	hypothetical protein
BSLG_02261	0.472843	0.000716187	0.00567081	LYON01000249.1	9644	12303	-	hypothetical protein
BSLG_03676	0.470605	0.00146359	0.0104258	LYON01000523.1	5687	7578	+	succinate dehydrogenase
BSLG_01976	0.462315	0.00395893	0.0231279	LYON01000205.1	12607	16329	-	hypothetical protein
BSLG_02536	0.460067	0.00209142	0.0137585	LYON01000294.1	10651	14525	+	hypothetical protein
BSLG_01497	0.45756	0.00148086	0.0105301	LYON01000144.1	17122	20427	+	hypothetical protein%2C
BSLG_03431	0.456588	0.000522866	0.00438694	LYON01000467.1	6495	15873	-	hypothetical protein
BSLG_02919	0.455086	0.00535335	0.0291311	LYON01000366.1	10851	11915	-	hypothetical protein
BSLG_05829	0.453547	0.00177001	0.0121761	LYON01001182.1	577	2565	+	hypothetical protein
BSLG_00168	0.452724	0.00299019	0.0185207	LYON01000010.1	33750	36325	-	hypothetical protein
BSLG_07301	0.442137	0.00248488	0.015945	LYON01001908.1	2494	4036	-	hypothetical protein
BSLG_04305	0.434943	0.00294076	0.018342	LYON01000678.1	3858	6229	-	hypothetical protein
BSLG_03870	0.434786	0.00376946	0.0222815	LYON01000566.1	3710	7282	+	hypothetical protein
BSLG_01752	0.434235	0.00853352	0.0422254	LYON01000175.1	16240	17401	+	hypothetical protein
BSLG_01991	0.427467	0.00681036	0.0355175	LYON01000207.1	14726	16749	+	hypothetical protein
BSLG_00997	0.426297	0.00726968	0.0373543	LYON01000085.1	31380	32171	+	hypothetical protein
BSLG_02201	0.426102	0.0078726	0.0396398	LYON01000239.1	208	5630	+	hypothetical protein
BSLG_02045	0.418579	0.00441538	0.025082	LYON01000215.1	6842	13039	+	hypothetical protein
BSLG_03300	0.413756	2.24779e-05	0.000289578	LYON01000441.1	2978	5065	-	hypothetical protein
BSLG_04427	0.412989	0.00282917	0.0177843	LYON01000708.1	6604	8548	-	hypothetical protein
BSLG_04091	0.412534	0.00339394	0.02041	LYON01000622.1	1	1568	+	hypothetical protein
BSLG_01353	0.412215	0.00956725	0.046424	LYON01000126.1	9845	12457	+	hypothetical protein
BSLG_07838	0.411841	4.10862e-06	6.36202e-05	LYON01002272.1	1995	3939	-	hypothetical protein
BSLG_01924	0.406517	0.0102903	0.0491514	LYON01000198.1	17278	19292	-	hypothetical protein
BSLG_08762	0.404081	0.00414501	0.0238501	LYON01003109.1	11	2297	+	hypothetical protein
BSLG_02107	0.398205	0.00132267	0.00963199	LYON01000225.1	18182	22142	+	V-type proton
BSLG_07343	0.391227	0.00422842	0.0242605	LYON01001936.1	1988	4462	+	hypothetical protein
BSLG_04516	0.38445	0.000305701	0.00278731	LYON01000734.1	9187	11865	-	hypothetical protein
BSLG_03383	0.382268	0.00775465	0.0391441	LYON01000456.1	500	2278	-	hypothetical protein
BSLG_04917	0.379237	0.00992353	0.0477484	LYON01000859.1	1381	9837	-	hypothetical protein%2C
BSLG_03976	0.374636	0.0095188	0.0462169	LYON01000594.1	8469	11406	-	hypothetical protein%2C
BSLG_03543	0.373295	0.00946131	0.0459656	LYON01000493.1	5179	7885	+	lysine-tRNA ligase
BSLG_00267	0.371478	0.00257857	0.0164472	LYON01000017.1	33261	36798	-	hypothetical protein
BSLG_06377	0.369198	0.00934274	0.0455046	LYON01001408.1	923	4807	-	hypothetical protein
BSLG_08417	0.368199	0.00658102	0.0345913	LYON01002764.1	1	1798	-	hypothetical protein
BSLG_00408	0.360915	0.010288	0.0491514	LYON01000028.1	18302	23724	-	calcium-translocating P-type
BSLG_00088	0.357281	5.0886e-05	0.000593251	LYON01000005.1	18633	21167	-	hypothetical protein
BSLG_01619	0.356667	0.00129254	0.0094594	LYON01000159.1	14080	18310	-	hypothetical protein
BSLG_06442	0.355003	0.00350316	0.0210163	LYON01001440.1	417	4442	-	hypothetical protein
BSLG_00135	0.354716	0.00187299	0.0126376	LYON01000008.1	23805	27017	+	hypothetical protein
BSLG_06454	0.354302	0.00934374	0.0455046	LYON01001446.1	1	4434	+	hypothetical protein
BSLG_02693	0.353764	0.0063777	0.0337883	LYON01000324.1	880	2591	-	thioredoxin 0
BSLG_04200	0.348914	0.00668338	0.0349461	LYON01000652.1	787	2835	-	hypothetical protein%2C
BSLG_03826	0.34867	0.00405337	0.0235254	LYON01000557.1	4430	6303	-	hypothetical protein
BSLG_07910	0.347132	0.000123907	0.00128738	LYON01002331.1	2120	3165	+	hypothetical protein
BSLG_07478	0.346085	0.00111416	0.00834425	LYON01002025.1	1463	2136	-	hypothetical protein
BSLG_01988	0.346005	0.00306238	0.0188514	LYON01000207.1	7556	9586	+	hypothetical protein
BSLG_05018	0.341579	0.0103572	0.0493612	LYON01000892.1	337	4398	-	hypothetical protein
BSLG_02221	0.336119	0.000781062	0.00612405	LYON01000242.1	10695	12119	-	hypothetical protein
BSLG_02150	0.335006	0.0039672	0.0231534	LYON01000231.1	19477	22340	+	hypothetical protein
BSLG_04573	0.332312	0.000916976	0.00707218	LYON01000751.1	889	3089	-	transaldolase 0
BSLG_01401	0.32701	0.00121955	0.00901566	LYON01000131.1	15994	17290	-	hypothetical protein
BSLG_05355	0.323836	0.00178655	0.012246	LYON01001009.1	6046	8722	-	hypothetical protein
BSLG_02664	0.320888	0.00625815	0.0333311	LYON01000318.1	10566	13448	+	hypothetical protein
BSLG_00875	0.312662	0.000748875	0.00590052	LYON01000072.1	15446	16519	+	hypothetical protein
BSLG_07862	0.310157	0.000978078	0.00747871	LYON01002294.1	224	2003	-	hypothetical protein
BSLG_08605	0.302574	0.000586862	0.00479839	LYON01002946.1	1272	2620	+	14-3-3 family
BSLG_02647	0.29181	0.0104938	0.0498642	LYON01000315.1	871	8205	+	hypothetical protein
BSLG_03140	0.289625	2.59136e-05	0.000328882	LYON01000409.1	4373	7101	-	hypothetical protein
BSLG_02477	0.286301	0.0064534	0.0340768	LYON01000285.1	1002	3320	-	hypothetical protein
BSLG_01043	0.281614	0.00401984	0.0233985	LYON01000090.1	5525	8394	-	hypothetical protein
BSLG_02290	0.270359	0.00475366	0.0264786	LYON01000253.1	12632	14381	+	hypothetical protein
BSLG_04374	0.257468	0.00593471	0.0318837	LYON01000695.1	4212	5827	-	hypothetical protein
BSLG_01847	0.252731	0.00980117	0.0472731	LYON01000189.1	1194	4443	+	hypothetical protein
BSLG_05061	0.236557	0.0102232	0.0489554	LYON01000908.1	1634	3009	-	universal archaeal

## Sheet: Fig.2b. Down regulated GalvsH2O
Significantly down regulated in galactose vs H2O
Gene name	log2foldchange	pvalue	padjust	gene chrom	start	end	strand	gene description	PFAMs
BSLG_09368	-4.44913	2.42314e-05	0.000309491	LYON01003858.1	11	469	-	hypothetical protein	Fungalysin/Thermolysin Propeptide Motif
BSLG_07456	-4.39857	0.000816107	0.0063677	LYON01002010.1	3584	4546	-	hypothetical protein
BSLG_08107	-3.88496	0.00503124	0.0276598	LYON01002487.1	2630	3481	-	hypothetical protein
BSLG_06764	-3.35157	0.00362794	0.0215873	LYON01001599.1	296	2346	+	hypothetical protein	Tetraspanin family
BSLG_06793	-3.20997	0.00186471	0.0126218	LYON01001617.1	1	603	+	hypothetical protein	Cytochrome C and Quinol oxidase polypeptide I
BSLG_05991	-3.14913	0.00356826	0.0213052	LYON01001243.1	6982	7783	+	hypothetical protein
BSLG_06410	-3.04438	7.31267e-05	0.000813522	LYON01001423.1	1324	6481	+	hypothetical protein%2C
BSLG_04832	-2.6657	0.00409183	0.0236971	LYON01000832.1	3900	6812	+	hypothetical protein	Ankyrin repeats (many copies); Ankyrin repeats (3 copies)
BSLG_07122	-2.54276	0.000538907	0.00450268	LYON01001807.1	363	2683	+	hypothetical protein%2C	HbrB-like
BSLG_03972	-2.53723	0.00485	0.026884	LYON01000593.1	11906	13468	-	hypothetical protein
BSLG_07227	-2.51866	1.58952e-13	7.20314e-12	LYON01001868.1	1451	4862	+	hypothetical protein	Zinc finger: C2H2 type; C2H2-type zinc finger
BSLG_09997	-2.50994	0.00515054	0.0281804	LYON01004945.1	147	637	+	hypothetical protein
BSLG_05549	-2.50405	0.00166277	0.0115874	LYON01001077.1	3882	6692	+	hypothetical protein
BSLG_00074	-2.31132	0.000651458	0.00524277	LYON01000004.1	13501	18906	-	hypothetical protein	WD domain: G-beta repeat
BSLG_07785	-2.29375	7.32919e-05	0.00081423	LYON01002237.1	3212	3870	-	hypothetical protein	Uncharacterised protein family (UPF0113)
BSLG_06012	-2.2929	0.00665979	0.0348455	LYON01001252.1	507	1489	-	hypothetical protein	Anaphase-promoting complex: subunit 10 (APC10)
BSLG_03460	-2.15946	0.000157348	0.00159355	LYON01000473.1	9977	14499	-	hypothetical protein
BSLG_09576	-2.10375	7.6498e-05	0.000844003	LYON01004179.1	18	1473	-	hypothetical protein
BSLG_01113	-2.07204	0.00298605	0.0185094	LYON01000098.1	31	288	+	hypothetical protein
BSLG_08991	-2.03963	0.00972443	0.0469878	LYON01003371.1	730	1935	-	hypothetical protein	Cytochrome C oxidase subunit II: transmembrane domain; Cytochrome C oxidase subunit II: periplasmic domain
BSLG_06923	-2.03471	0.000122961	0.00128087	LYON01001695.1	76	587	+	hypothetical protein
< Down regulated genes log2 fold change cut off -2 >
BSLG_00054	-1.92614	0.00182509	0.0124224	LYON01000003.1	22654	23715	+	hypothetical protein	Cofilin/tropomyosin-type actin-binding protein
BSLG_00980	-1.91404	0.00184314	0.0125075	LYON01000083.1	31340	32365	+	hypothetical protein
BSLG_02397	-1.90366	0.0103406	0.0493116	LYON01000270.1	19961	20611	-	hypothetical protein	Eukaryotic protein of unknown function (DUF953)
BSLG_10170	-1.89527	0.00121126	0.00896934	LYON01005309.1	5	1031	+	hypothetical protein
BSLG_06383	-1.89108	0.009871	0.0475242	LYON01001411.1	6009	6881	-	hypothetical protein	Bacterial transferase hexapeptide (six repeats)
BSLG_04176	-1.88224	0.00181301	0.0123868	LYON01000645.1	8136	12617	+	hypothetical protein%2C	twin BRCT domain; BRCA1 C Terminus (BRCT) domain
BSLG_02385	-1.8363	6.62755e-05	0.000745577	LYON01000268.1	17059	18810	-	hypothetical protein	Tetratricopeptide repeat; TPR repeat; FKBP-type peptidyl-prolyl cis-trans isomerase
BSLG_09773	-1.78538	1.64701e-05	0.000222402	LYON01004544.1	25	1130	+	hypothetical protein
BSLG_05287	-1.77666	0.00171022	0.0118309	LYON01000988.1	8737	9479	-	U6 snRNA-associated	LSM domain
BSLG_00710	-1.76578	0.00297732	0.0184838	LYON01000055.1	32851	36845	+	hypothetical protein%2C
BSLG_02214	-1.69973	0.000686204	0.00546948	LYON01000241.1	3758	4926	+	60S ribosomal	Ribosomal L38e protein family
BSLG_04257	-1.69707	7.4456e-22	8.18098e-20	LYON01000666.1	1140	3717	+	phosphate:H+ symporter	2A0109: phosphate:H+ symporter; (TIGRfam),Sugar (and other) transporter; Major Facilitator Superfamily
BSLG_01558	-1.6623	4.29564e-08	9.54441e-07	LYON01000151.1	17602	22034	+	hypothetical protein
BSLG_05779	-1.64222	0.00971834	0.0469866	LYON01001163.1	1549	3409	+	hypothetical protein
BSLG_05511	-1.61305	0.0018272	0.0124224	LYON01001064.1	5478	6560	-	hypothetical protein
BSLG_09179	-1.59448	0.000485308	0.00411921	LYON01003601.1	972	2168	-	hypothetical protein	Phosphoesterase family
BSLG_08057	-1.57959	0.0104816	0.0498567	LYON01002442.1	11	1437	-	hypothetical protein	Polysaccharide deacetylase; Chitin recognition protein
BSLG_04236	-1.56479	0.00182751	0.0124224	LYON01000661.1	209	1465	+	hypothetical protein
BSLG_06390	-1.56197	0.000704523	0.0055895	LYON01001414.1	3734	4945	+	hypothetical protein	Zinc finger: C2H2 type; C2H2-type zinc finger
BSLG_02806	-1.55427	0.000433911	0.00373835	LYON01000343.1	12185	14153	+	hypothetical protein
BSLG_03309	-1.54133	3.16925e-09	8.44537e-08	LYON01000442.1	12900	14751	-	hypothetical protein	Polysaccharide deacetylase
BSLG_05381	-1.51096	5.11994e-09	1.33769e-07	LYON01001019.1	3474	6208	-	hypothetical protein
BSLG_07239	-1.49752	0.00770354	0.0389988	LYON01001875.1	843	2543	+	hypothetical protein	DnaJ domain; CSL zinc finger
BSLG_01963	-1.48346	0.00152836	0.0107819	LYON01000203.1	19001	19847	+	40S ribosomal	Ribosomal protein S30
BSLG_06433	-1.47788	0.00494749	0.0273206	LYON01001436.1	39	1008	+	hypothetical protein	Ac-peptdase-euk: N-acyl-L-amino-acid amidohydrolase; (TIGRfam),Peptidase family M20/M25/M40; Peptidase dimerisation domain
BSLG_09541	-1.47502	0.00208627	0.0137502	LYON01004129.1	581	1604	-	hypothetical protein	Fungalysin metallopeptidase (M36)
BSLG_08090	-1.4721	6.40539e-11	2.13185e-09	LYON01002469.1	93	3505	+	hypothetical protein	Serine hydroxymethyltransferase
BSLG_08606	-1.47001	0.000391072	0.00344702	LYON01002947.1	1	2528	+	40S ribosomal	Ribosomal S17
BSLG_07242	-1.46707	8.48859e-07	1.50635e-05	LYON01001876.1	1948	4980	-	hypothetical protein
BSLG_04576	-1.46274	1.22675e-07	2.55579e-06	LYON01000753.1	133	1912	+	hypothetical protein	CYTH domain
BSLG_03957	-1.46077	0.000232636	0.0022347	LYON01000589.1	2280	5329	-	hypothetical protein
BSLG_07818	-1.45517	0.000102989	0.00109269	LYON01002258.1	1255	3017	-	hypothetical protein	Ribosomal protein S7e
BSLG_06456	-1.43097	0.000177609	0.001765	LYON01001447.1	1954	3504	-	ubiquitin-60S ribosomal	Ubiquitin-like domain; Ubiquitin-2 like Rad60 SUMO-like; Ubiquitin family; Ribosomal L40e family
BSLG_05515	-1.42158	0.00178781	0.012246	LYON01001065.1	7730	9041	-	hypothetical protein	Proteasome subunit
BSLG_09507	-1.42117	0.00841545	0.04177	LYON01004075.1	13	683	+	hypothetical protein
BSLG_07811	-1.41064	0.000606186	0.00492127	LYON01002254.1	918	3144	-	hypothetical protein	Zinc finger: C2H2 type; C2H2-type zinc finger
BSLG_09022	-1.40793	0.00780874	0.0393924	LYON01003412.1	1	1191	+	hypothetical protein
BSLG_03617	-1.40245	0.00185658	0.0125774	LYON01000509.1	9778	13792	-	hypothetical protein	UTP--glucose-1-phosphate uridylyltransferase
BSLG_08131	-1.39614	2.09859e-05	0.000275045	LYON01002508.1	1169	3525	+	hypothetical protein	OPT oligopeptide transporter protein
BSLG_06098	-1.39592	0.000559286	0.00462854	LYON01001288.1	4629	6854	-	hypothetical protein	RNase P subunit p30
BSLG_02824	-1.3956	0.000392017	0.00345156	LYON01000346.1	12488	15237	+	hypothetical protein	Zinc finger: C2H2 type; C2H2-type zinc finger
BSLG_03871	-1.38085	1.09249e-06	1.89673e-05	LYON01000566.1	9416	12422	+	OPT family	OPT_sfam: oligopeptide transporter: OPT superfamily; ISP4_OPT: small oligopeptide transporter: OPT family; (TIGRfam),OPT oligopeptide transporter protein
BSLG_09837	-1.3518	1.30658e-07	2.6872e-06	LYON01004639.1	1	1408	+	hypothetical protein
BSLG_05993	-1.34841	2.09522e-21	2.17648e-19	LYON01001244.1	4779	6704	-	hypothetical protein	Barwin family
BSLG_03071	-1.34821	0.00141278	0.0101629	LYON01000394.1	16162	17032	-	hypothetical protein
BSLG_04561	-1.34205	0.00237373	0.0153299	LYON01000747.1	3711	4541	-	hypothetical protein	Fungal protein of unknown function (DUF1748)
BSLG_04382	-1.34115	0.00192814	0.0128772	LYON01000697.1	1064	2816	+	hypothetical protein	C-5 cytosine-specific DNA methylase
BSLG_07166	-1.33695	2.42533e-06	3.87522e-05	LYON01001834.1	1935	4800	+	hypothetical protein	Ribosomal protein L11 methyltransferase (PrmA); PRMT5 arginine-N-methyltransferase; Methyltransferase small domain; Methyltransferase domain
BSLG_05567	-1.33558	0.00302933	0.0186766	LYON01001084.1	2848	3818	+	hypothetical protein	A_thal_Cys_rich: uncharacterized Cys-rich domain; (TIGRfam),PLAC8 family
BSLG_06132	-1.33464	0.00175222	0.0120744	LYON01001304.1	1483	3072	-	hypothetical protein%2C
BSLG_06169	-1.32769	1.26592e-07	2.62376e-06	LYON01001319.1	2696	3963	-	hypothetical protein	Protein of unknown function (DUF775)
BSLG_03243	-1.32462	0.000171131	0.00170726	LYON01000430.1	7053	8637	+	hypothetical protein
BSLG_04839	-1.3201	0.00996306	0.0478571	LYON01000834.1	1570	3591	+	hypothetical protein
BSLG_01932	-1.31575	9.28462e-06	0.000132277	LYON01000199.1	19576	21035	-	hypothetical protein	RNA recognition motif. (a.k.a. RRM: RBD: or RNP domain); RNA recognition motif (a.k.a. RRM: RBD: or RNP domain)
BSLG_06348	-1.30609	1.00666e-05	0.000142405	LYON01001396.1	435	1625	-	hypothetical protein	Cysteine-rich secretory protein family
BSLG_07397	-1.2959	2.4437e-05	0.000311621	LYON01001972.1	1198	3122	-	hypothetical protein	Rare lipoprotein A (RlpA)-like double-psi beta-barrel
BSLG_05051	-1.28258	7.96223e-06	0.000115488	LYON01000903.1	4513	9593	+	hypothetical protein	Glycosyltransferase like family 2; Glycosyl transferase family group 2; Chitin synthase
BSLG_05839	-1.27058	0.0103705	0.0493954	LYON01001185.1	4213	6211	+	hypothetical protein
BSLG_02061	-1.2679	3.25931e-05	0.000400351	LYON01000217.1	16663	22723	-	hypothetical protein	SMC proteins Flexible Hinge Domain; RecF/RecN/SMC N terminal domain; AAA domain
BSLG_06025	-1.26712	3.88818e-05	0.000466175	LYON01001256.1	5284	7135	+	hypothetical protein	Polysaccharide deacetylase; Chitin recognition protein
BSLG_06040	-1.26098	0.000223404	0.00216416	LYON01001263.1	3056	5552	+	hypothetical protein	WD domain: G-beta repeat
BSLG_00700	-1.25844	0.00186687	0.0126258	LYON01000055.1	14145	15404	+	hypothetical protein
BSLG_02686	-1.25603	0.00349755	0.0209984	LYON01000322.1	17035	18836	+	hypothetical protein	Oxidoreductase NAD-binding domain; Oxidoreductase FAD-binding domain
BSLG_02028	-1.25271	8.3898e-05	0.000921843	LYON01000213.1	92	4143	+	GTP-binding protein	TypA_BipA: GTP-binding protein TypA/BipA; (TIGRfam),Elongation factor G C-terminus
BSLG_03990	-1.24621	0.000326464	0.00294883	LYON01000598.1	10782	12168	+	hypothetical protein
BSLG_05059	-1.24505	8.59094e-06	0.00012327	LYON01000907.1	704	8791	-	carbamoyl-phosphate synthase%2C	asp_carb_tr: aspartate carbamoyltransferase; CPSaseIIsmall: carbamoyl-phosphate synthase: small subunit; CPSaseII_lrg: carbamoyl-phosphate synthase: large subunit; (TIGRfam),Peptidase C26
BSLG_03927	-1.23731	1.53238e-05	0.000207973	LYON01000582.1	907	4826	+	hypothetical protein	WD domain: G-beta repeat; BOP1NT (NUC169) domain
BSLG_01024	-1.2273	0.00190144	0.0127307	LYON01000088.1	19275	20583	+	hypothetical protein	Tim10/DDP family zinc finger
BSLG_00226	-1.22634	0.000458264	0.00391869	LYON01000014.1	42020	48862	-	hypothetical protein	Predicted 3'-5' exonuclease related to the exonuclease domain of PolB; Domain of unknown function (DUF1744); DNA polymerase family B: exonuclease domain; DNA polymerase family B
BSLG_07698	-1.22413	5.66539e-09	1.46116e-07	LYON01002173.1	224	3050	-	hypothetical protein	Type III restriction enzyme: res subunit; Helicase conserved C-terminal domain; DEAD/DEAH box helicase
BSLG_05256	-1.22286	0.00873498	0.04301	LYON01000976.1	8728	9676	+	hypothetical protein
BSLG_03046	-1.22099	0.00758841	0.0386683	LYON01000389.1	16974	17393	-	rRNA 2'-O-methyltransferase	Fibrillarin
BSLG_02418	-1.22066	8.37604e-06	0.000120618	LYON01000274.1	15262	17009	+	hypothetical protein
BSLG_05932	-1.21857	0.00830814	0.0413654	LYON01001220.1	3335	7355	-	hypothetical protein	SCL-interrupting locus protein N-terminus
BSLG_01953	-1.2153	0.00412797	0.0238395	LYON01000202.1	16726	18220	-	hypothetical protein	Fatty acid hydroxylase superfamily
BSLG_06989	-1.21141	1.56541e-05	0.000212097	LYON01001729.1	1733	4247	+	hypothetical protein	Bystin
BSLG_08865	-1.21111	7.47893e-05	0.000829716	LYON01003223.1	1852	2510	-	hypothetical protein
BSLG_03842	-1.19986	0.00958658	0.0464897	LYON01000561.1	427	3024	-	hypothetical protein	zinc-finger of acetyl-transferase ESCO; ESCO1/2 acetyl-transferase; Acetyltransferase (GNAT) family
BSLG_08579	-1.19607	0.000288939	0.00267002	LYON01002918.1	120	1012	+	hypothetical protein	MAPEG family
BSLG_02636	-1.1932	0.00157808	0.0110742	LYON01000313.1	6805	8451	+	hypothetical protein	ARP2/3 complex 20 kDa subunit (ARPC4)
BSLG_06747	-1.19203	0.00364262	0.0216586	LYON01001590.1	1485	2993	+	hypothetical protein	Ribosomal L29e protein family
BSLG_05978	-1.18714	2.79982e-05	0.000352549	LYON01001238.1	2279	5599	+	hypothetical protein
BSLG_06236	-1.1865	3.1788e-06	4.99318e-05	LYON01001349.1	2292	6354	+	hypothetical protein	Cyclin: N-terminal domain
BSLG_01702	-1.17924	0.00106017	0.00799339	LYON01000169.1	11823	13814	+	hypothetical protein	Cyclin-dependent kinase regulatory subunit
BSLG_04633	-1.17874	0.0074892	0.0382861	LYON01000770.1	6316	8208	+	ubiquitin-conjugating enzyme	Ubiquitin-conjugating enzyme; Prokaryotic E2 family B,Ubiquitin--protein ligase.; (Kegg)
BSLG_05910	-1.17613	0.00360205	0.021465	LYON01001213.1	57	1078	-	hypothetical protein
BSLG_01998	-1.1759	0.00132208	0.00963199	LYON01000208.1	8809	14060	+	hypothetical protein	Type III restriction enzyme: res subunit; Helicase conserved C-terminal domain; DEAD/DEAH box helicase; CEP19-like protein
BSLG_02056	-1.175	1.5057e-05	0.000205047	LYON01000216.1	19271	22908	-	hypothetical protein
BSLG_00684	-1.17482	0.00638388	0.0337988	LYON01000053.1	34313	35784	-	hypothetical protein	SPFH domain / Band 7 family
BSLG_00130	-1.17299	0.000420248	0.00364806	LYON01000008.1	6041	8353	+	hypothetical protein
BSLG_03785	-1.17207	4.45618e-06	6.80819e-05	LYON01000547.1	8091	10640	+	hypothetical protein	Calcineurin-like phosphoesterase; 5'-nucleotidase: C-terminal domain
BSLG_03280	-1.17197	0.00977145	0.0471581	LYON01000437.1	12287	14399	-	hypothetical protein
BSLG_01542	-1.17044	6.55451e-05	0.000738395	LYON01000149.1	12466	15987	+	N2%2CN2-dimethylguanosine tRNA	TRM1: N2:N2-dimethylguanosine tRNA methyltransferase; (TIGRfam),N2:N2-dimethylguanosine tRNA methyltransferase
BSLG_09704	-1.16806	2.25242e-05	0.000289578	LYON01004419.1	161	1502	-	hypothetical protein	Fungalysin metallopeptidase (M36)
BSLG_06504	-1.16577	2.02949e-05	0.000266862	LYON01001468.1	2256	5410	-	hypothetical protein	Sas10 C-terminal domain
BSLG_01228	-1.16515	0.000940125	0.00722986	LYON01000111.1	12783	16923	+	hypothetical protein%2C	Tetratricopeptide repeat; TPR repeat
BSLG_01343	-1.16318	0.00619233	0.0330464	LYON01000124.1	27598	28146	-	hypothetical protein	organ_hyd_perox: peroxiredoxin: Ohr subfamily; (TIGRfam),OsmC-like protein
BSLG_04423	-1.15829	0.0037728	0.0222815	LYON01000707.1	4268	5384	-	hypothetical protein	MAS20 protein import receptor
BSLG_03971	-1.15714	0.00118447	0.0087921	LYON01000593.1	4269	11491	-	hypothetical protein	non-SMC mitotic condensation complex subunit 1: N-term; non-SMC mitotic condensation complex subunit 1
BSLG_01119	-1.14834	0.00124842	0.00918678	LYON01000098.1	13085	14889	+	hypothetical protein	Reactive mitochondrial oxygen species modulator 1
BSLG_01095	-1.14059	4.78327e-08	1.05114e-06	LYON01000095.1	25854	28890	+	hypothetical protein	Serine hydroxymethyltransferase
BSLG_04085	-1.13707	1.43895e-06	2.42475e-05	LYON01000621.1	274	1907	+	hypothetical protein	GNS1/SUR4 family
BSLG_04299	-1.13229	0.00413065	0.0238395	LYON01000677.1	36	6095	-	hypothetical protein
BSLG_05863	-1.12462	0.00212231	0.0139077	LYON01001193.1	5604	8092	-	ribonucleoside-diphosphate reductase	NrdE_NrdA: ribonucleoside-diphosphate reductase: alpha subunit; (TIGRfam),Ribonucleotide reductase: barrel domain,Ribonucleoside-diphosphate reductase.; (Kegg)
BSLG_02079	-1.11614	4.49315e-05	0.000532342	LYON01000220.1	18651	22768	-	hypothetical protein	WD domain: G-beta repeat; Dip2/Utp12 Family
BSLG_01893	-1.11326	0.00168882	0.011736	LYON01000195.1	164	1261	-	hypothetical protein
BSLG_04703	-1.11083	0.000140241	0.0014403	LYON01000789.1	2632	11179	-	hypothetical protein
BSLG_04099	-1.10658	0.00400529	0.0233308	LYON01000624.1	6778	9481	-	ribonucleoside-diphosphate reductase	Ribonucleotide reductase: small chain,Ribonucleoside-diphosphate reductase.(Kegg); ;
BSLG_08917	-1.10609	0.00192629	0.0128756	LYON01003290.1	44	1520	+	60S ribosomal	Ribosomal protein L37e
BSLG_05539	-1.09026	0.000181232	0.00179686	LYON01001073.1	4608	7797	+	hypothetical protein	Stm1; Hyaluronan / mRNA binding family
BSLG_00464	-1.08456	0.000972524	0.00745044	LYON01000033.1	9417	10345	+	hypothetical protein	HORMA domain
BSLG_01422	-1.08306	1.47592e-05	0.000201332	LYON01000134.1	6369	11110	+	hypothetical protein	Nrap protein
BSLG_03375	-1.08006	0.0091187	0.0445982	LYON01000454.1	6173	8014	+	hypothetical protein	Proteasome maturation factor UMP1
BSLG_02798	-1.07868	0.00297062	0.0184708	LYON01000341.1	14895	18145	-	hypothetical protein	NUC153 domain
BSLG_01415	-1.07629	0.00502016	0.0276178	LYON01000133.1	15906	20163	-	hypothetical protein%2C	RmlD substrate binding domain; NADH(P)-binding; NAD dependent epimerase/dehydratase family; 3-beta hydroxysteroid dehydrogenase/isomerase family
BSLG_00768	-1.07507	0.000353222	0.003155	LYON01000061.1	1774	4157	-	hypothetical protein	small_GTP: small GTP-binding protein domain(TIGRfam); Miro-like protein; Elongation factor Tu GTP binding domain; ADP-ribosylation factor family
BSLG_01222	-1.0722	6.29232e-05	0.000713871	LYON01000110.1	24505	26536	+	hypothetical protein
BSLG_08458	-1.06741	3.22354e-11	1.12417e-09	LYON01002802.1	1	1921	-	hypothetical protein
BSLG_00035	-1.06625	4.36922e-06	6.7137e-05	LYON01000002.1	34496	37153	+	hypothetical protein
BSLG_00914	-1.06305	0.00210616	0.0138245	LYON01000076.1	16975	21635	-	hypothetical protein	CLASP N terminal
BSLG_06095	-1.0609	0.000166213	0.00166441	LYON01001287.1	308	2637	-	hypothetical protein
BSLG_06841	-1.05929	8.18021e-06	0.00011801	LYON01001644.1	187	2722	-	hypothetical protein	C-terminus of AA_permease; Amino acid permease
BSLG_06070	-1.05888	0.00791386	0.0398156	LYON01001275.1	3788	5966	+	A/G-specific adenine	mutY: A/G-specific adenine glycosylase; (TIGRfam),NUDIX domain; HhH-GPD superfamily base excision DNA repair protein
BSLG_02213	-1.05803	0.000398445	0.00349664	LYON01000241.1	2484	3610	-	hypothetical protein	LYAR-type C2HC zinc finger
BSLG_02196	-1.05444	0.00146067	0.0104142	LYON01000238.1	8227	9210	+	hypothetical protein
BSLG_06223	-1.05168	0.00154998	0.0109056	LYON01001339.1	3180	6152	-	hypothetical protein	Fungalysin/Thermolysin Propeptide Motif; Fungalysin metallopeptidase (M36)
BSLG_01424	-1.05075	1.23131e-06	2.10135e-05	LYON01000134.1	13895	17077	+	hypothetical protein	Protein of unknown function (DUF1253)
BSLG_02001	-1.04601	0.00425748	0.0244098	LYON01000208.1	22571	23153	-	hypothetical protein	Dienelactone hydrolase family; BAAT / Acyl-CoA thioester hydrolase C terminal; Alpha/beta hydrolase family; Acetyl xylan esterase (AXE1)
BSLG_08531	-1.04532	0.00216852	0.0141298	LYON01002867.1	50	932	+	hypothetical protein	Cys/Met metabolism PLP-dependent enzyme
BSLG_04261	-1.04056	0.00255947	0.0163582	LYON01000667.1	154	3860	+	hypothetical protein
BSLG_02777	-1.03965	1.43918e-05	0.000196991	LYON01000337.1	8525	10088	+	hypothetical protein	Ribosome biogenesis regulatory protein (RRS1)
BSLG_06522	-1.0383	0.000966296	0.0074169	LYON01001476.1	3955	6600	-	ribosomal RNA	rsmB: ribosomal RNA small subunit methyltransferase B; nop2p: NOL1/NOP2/sun family putative RNA methylase; (TIGRfam),NOL1/NOP2/sun family; FtsJ-like methyltransferase
BSLG_05385	-1.03668	3.00273e-08	6.86179e-07	LYON01001021.1	460	4333	-	hypothetical protein	Pyridoxal-dependent decarboxylase: pyridoxal binding domain; Pyridoxal-dependent decarboxylase: C-terminal sheet domain
BSLG_05192	-1.0303	5.86102e-07	1.07824e-05	LYON01000954.1	950	2765	-	hypothetical protein
BSLG_08973	-1.02939	0.00743841	0.038075	LYON01003353.1	403	1781	-	hypothetical protein	NADH ubiquinone oxidoreductase subunit NDUFA12
BSLG_01775	-1.02743	0.00828388	0.0413099	LYON01000179.1	9257	11316	+	hypothetical protein	Leucine rich repeat; Leucine Rich repeat
BSLG_05280	-1.02702	0.000402726	0.00353035	LYON01000986.1	2999	4507	-	hypothetical protein	tRNAHis guanylyltransferase; Thg1 C terminal domain
BSLG_04366	-1.02618	0.00770641	0.0389988	LYON01000693.1	227	4272	-	hypothetical protein	Domain of unknown function UPF0086
BSLG_06178	-1.02496	0.00101397	0.00770176	LYON01001322.1	5952	7217	+	hypothetical protein
BSLG_00346	-1.02439	5.45177e-06	8.14314e-05	LYON01000023.1	25315	26838	+	hypothetical protein	60s Acidic ribosomal protein
BSLG_02780	-1.02392	0.00306704	0.0188547	LYON01000338.1	835	1885	-	hypothetical protein	S25 ribosomal protein
BSLG_02883	-1.02376	1.27944e-07	2.64494e-06	LYON01000358.1	4247	6737	+	hypothetical protein	Ribosomal protein L1p/L10e family
BSLG_03626	-1.02308	0.000493394	0.0041702	LYON01000511.1	12555	14238	+	hypothetical protein	adk: adenylate kinase; (TIGRfam),Adenylate kinase: active site lid; Adenylate kinase
BSLG_08645	-1.01749	1.93247e-07	3.82724e-06	LYON01002984.1	1202	2574	-	hypothetical protein	Ribosomal L18p/L5e family; Ribosomal L18 C-terminal region
BSLG_06973	-1.00868	2.9095e-05	0.000362941	LYON01001721.1	1643	4583	-	hypothetical protein	Ribosomal protein L4/L1 family; 60S ribosomal protein L4 C-terminal domain
BSLG_00345	-1.00867	0.00297575	0.0184838	LYON01000023.1	23745	25296	-	hypothetical protein%2C	Ribosomal protein L31e
< Down regulated genes log2 fold change cut off -1 >
BSLG_00057	-0.999873	0.000280114	0.00260952	LYON01000003.1	31792	34294	+	hypothetical protein%2C
BSLG_05339	-0.994984	0.00171582	0.0118541	LYON01001004.1	1839	3871	-	hypothetical protein
BSLG_07884	-0.989519	0.00312667	0.0191589	LYON01002311.1	69	3532	+	hypothetical protein
BSLG_05867	-0.989335	2.11131e-05	0.000276261	LYON01001195.1	745	5846	-	hypothetical protein
BSLG_01745	-0.988896	0.00114012	0.0085069	LYON01000174.1	24061	25323	-	hypothetical protein
BSLG_00792	-0.985648	0.00013232	0.0013677	LYON01000063.1	14901	17172	+	DNA repair
BSLG_04781	-0.981906	1.36007e-05	0.000187121	LYON01000815.1	7433	9537	-	ribosomal protein
BSLG_05148	-0.981375	0.00265323	0.0168367	LYON01000939.1	8045	9959	-	hypothetical protein
BSLG_00701	-0.981342	9.68303e-05	0.00103834	LYON01000055.1	15423	16479	-	hypothetical protein
BSLG_06872	-0.981042	9.35575e-06	0.000133054	LYON01001661.1	3497	5561	-	hypothetical protein
BSLG_07950	-0.97481	0.000302743	0.00276572	LYON01002362.1	2188	3752	+	proliferating cell
BSLG_08196	-0.974752	7.53143e-05	0.000833236	LYON01002565.1	441	3428	-	1-pyrroline-5-carboxylate dehydrogenase
BSLG_05027	-0.972202	0.00225368	0.0146252	LYON01000894.1	6377	7144	-	hypothetical protein
BSLG_10082	-0.972127	0.00300298	0.0185813	LYON01005119.1	104	1098	+	hypothetical protein
BSLG_05489	-0.971196	5.3383e-06	7.98853e-05	LYON01001058.1	52	1974	-	hypothetical protein
BSLG_01908	-0.965216	2.98221e-05	0.000370283	LYON01000196.1	20540	22234	-	ribosomal protein
BSLG_05401	-0.964449	0.000513318	0.00431585	LYON01001027.1	5637	8691	-	hypothetical protein
BSLG_01412	-0.964431	0.00212037	0.0139064	LYON01000133.1	1396	5043	+	hypothetical protein
BSLG_03302	-0.964001	9.01874e-05	0.000973611	LYON01000441.1	6504	7550	+	hypothetical protein
BSLG_07507	-0.963004	0.000153378	0.00156214	LYON01002045.1	409	1184	+	ADP-ribosylation factor
BSLG_06853	-0.962084	0.000602431	0.00489574	LYON01001652.1	2230	4492	+	hypothetical protein
BSLG_08696	-0.962024	5.11711e-08	1.12143e-06	LYON01003036.1	852	1606	-	hypothetical protein
BSLG_05961	-0.960858	0.0012583	0.00924249	LYON01001232.1	8	2067	+	26S proteasome
BSLG_07215	-0.960566	3.74717e-05	0.000450615	LYON01001861.1	1637	2803	-	hypothetical protein
BSLG_04007	-0.95931	0.00449928	0.0254325	LYON01000602.1	7208	9604	+	hypothetical protein
BSLG_02548	-0.958289	0.000474103	0.00403693	LYON01000296.1	7963	15971	-	hypothetical protein
BSLG_01005	-0.95507	0.000115008	0.00120585	LYON01000086.1	18330	19678	+	hypothetical protein
BSLG_03326	-0.952539	0.00270036	0.0170952	LYON01000446.1	4300	5911	+	hypothetical protein
BSLG_01258	-0.946779	0.00452726	0.0255546	LYON01000115.1	3203	4344	+	hypothetical protein
BSLG_04357	-0.946713	0.00391295	0.0229428	LYON01000690.1	9554	11789	+	hypothetical protein
BSLG_08290	-0.946284	0.00731865	0.0375819	LYON01002640.1	1	3281	+	hypothetical protein
BSLG_05389	-0.946276	0.0012741	0.00933294	LYON01001022.1	4123	9061	-	hypothetical protein
BSLG_03015	-0.945984	0.00390838	0.0229328	LYON01000384.1	136	318	+	hypothetical protein
BSLG_06067	-0.941872	0.000155292	0.00157471	LYON01001274.1	4648	5936	-	hypothetical protein
BSLG_03986	-0.941685	0.000112736	0.00118668	LYON01000597.1	6066	12784	+	hypothetical protein
BSLG_06677	-0.940842	0.00377517	0.0222815	LYON01001551.1	617	5617	-	phosphoribosylformylglycinamidine synthase
BSLG_04062	-0.933787	0.0015073	0.0106547	LYON01000615.1	1156	5449	-	hypothetical protein
BSLG_02774	-0.932729	0.00516188	0.0282232	LYON01000337.1	464	2918	-	phenylalanine-tRNA ligase
BSLG_01579	-0.931845	8.64302e-05	0.000939389	LYON01000153.1	23212	26161	-	hypothetical protein
BSLG_03861	-0.931816	0.000349788	0.00313481	LYON01000563.1	12994	13452	-	H/ACA ribonucleoprotein
BSLG_01915	-0.930458	0.000659037	0.00529142	LYON01000197.1	16337	17498	+	ribosomal protein
BSLG_08316	-0.929176	1.72581e-06	2.85644e-05	LYON01002662.1	144	3077	+	S-adenosylmethionine synthase
BSLG_01838	-0.92453	4.56685e-05	0.000538641	LYON01000188.1	381	2185	-	40S ribosomal
BSLG_07534	-0.923898	0.00263023	0.0167304	LYON01002061.1	5	1781	+	hypothetical protein
BSLG_07503	-0.922825	0.00145996	0.0104142	LYON01002042.1	1	3500	+	hypothetical protein%2C
BSLG_06643	-0.921961	0.000298264	0.00274041	LYON01001533.1	1542	3191	+	hypothetical protein
BSLG_01543	-0.921511	3.42077e-06	5.34854e-05	LYON01000149.1	16678	20368	+	aspartate-tRNA(Asn) ligase
BSLG_05464	-0.920741	4.5353e-05	0.000535753	LYON01001050.1	7705	9179	+	hypothetical protein
BSLG_01632	-0.91935	0.000166504	0.00166524	LYON01000161.1	6671	8995	-	hypothetical protein
BSLG_00679	-0.917054	5.47573e-05	0.000631955	LYON01000053.1	53	2211	-	GTP-binding protein
BSLG_05068	-0.91537	0.00500322	0.0275435	LYON01000910.1	1	3911	+	hypothetical protein
BSLG_03624	-0.912984	0.000142415	0.00145703	LYON01000511.1	7141	8885	+	hypothetical protein
BSLG_00647	-0.910987	1.17215e-05	0.00016351	LYON01000050.1	8640	11711	+	hypothetical protein
BSLG_04203	-0.90813	0.00215508	0.0140536	LYON01000652.1	11607	12491	+	40S ribosomal
BSLG_05956	-0.907756	0.00489135	0.027039	LYON01001230.1	3912	5366	+	hypothetical protein
BSLG_03139	-0.898612	0.00374358	0.0221603	LYON01000409.1	630	3892	+	hypothetical protein
BSLG_02294	-0.896134	0.00289273	0.0180846	LYON01000254.1	1	1356	+	hypothetical protein
BSLG_09212	-0.89383	0.00498673	0.0274716	LYON01003647.1	232	913	+	hypothetical protein
BSLG_02526	-0.890786	0.00112874	0.00843766	LYON01000292.1	12066	12942	+	hypothetical protein
BSLG_05221	-0.890694	0.000909565	0.00702177	LYON01000965.1	1079	3546	-	phosphoribosylaminoimidazole carboxylase%2C
BSLG_00299	-0.890173	0.00188618	0.0126497	LYON01000019.1	39351	40807	+	hypothetical protein
BSLG_08055	-0.889675	0.00562187	0.0304477	LYON01002440.1	843	3494	-	hypothetical protein
BSLG_02022	-0.889567	0.00150768	0.0106547	LYON01000212.1	6044	12681	+	hypothetical protein
BSLG_06659	-0.889398	0.00153413	0.0108035	LYON01001542.1	590	5806	+	hypothetical protein%2C
BSLG_07967	-0.886396	3.60798e-06	5.63027e-05	LYON01002375.1	1853	3269	-	hypothetical protein
BSLG_00683	-0.884406	0.00269256	0.0170593	LYON01000053.1	31189	34105	+	hypothetical protein
BSLG_00402	-0.883622	0.00056419	0.00465098	LYON01000028.1	424	2921	-	hypothetical protein
BSLG_06979	-0.878412	0.000101781	0.00108487	LYON01001724.1	2093	5165	-	hypothetical protein
BSLG_07842	-0.878306	3.45436e-05	0.000419809	LYON01002275.1	957	3705	-	methylmalonate-semialdehyde dehydrogenase
BSLG_03190	-0.877507	0.000292514	0.00269685	LYON01000420.1	1050	3837	+	hypothetical protein
BSLG_05473	-0.876504	0.000525065	0.00439888	LYON01001053.1	846	4544	-	hypothetical protein
BSLG_04407	-0.875687	0.00862736	0.0425585	LYON01000702.1	10174	11403	-	hypothetical protein
BSLG_01812	-0.873825	0.00795302	0.0398778	LYON01000184.1	8364	9015	+	hypothetical protein
BSLG_02359	-0.870779	0.000270077	0.00253071	LYON01000263.1	19676	20738	+	hypothetical protein
BSLG_04532	-0.869546	0.00478323	0.0266063	LYON01000739.1	41	1115	+	hypothetical protein
BSLG_02634	-0.868498	0.00456244	0.0256629	LYON01000313.1	935	3368	-	hypothetical protein
BSLG_05963	-0.86579	0.00466748	0.0261255	LYON01001232.1	4376	5998	-	hypothetical protein
BSLG_00132	-0.865096	0.0036047	0.021465	LYON01000008.1	10871	16264	-	hypothetical protein
BSLG_07735	-0.863764	2.64925e-12	1.03153e-10	LYON01002199.1	1	2153	-	hypothetical protein
BSLG_02142	-0.862993	0.00720053	0.0371417	LYON01000230.1	10229	11620	-	hypothetical protein
BSLG_03144	-0.86287	0.00422346	0.0242494	LYON01000410.1	2768	5938	+	hypothetical protein
BSLG_06492	-0.859329	8.08873e-05	0.000891205	LYON01001464.1	5051	5884	-	transcription factor
BSLG_08859	-0.858902	0.00968195	0.0468672	LYON01003216.1	305	2017	+	hypothetical protein
BSLG_01200	-0.856362	0.0043175	0.0246482	LYON01000107.1	23080	26045	+	hypothetical protein
BSLG_00833	-0.853708	0.00665556	0.0348455	LYON01000067.1	30745	33394	+	hypothetical protein
BSLG_01922	-0.853494	0.000811021	0.00634035	LYON01000198.1	11796	14829	-	hypothetical protein%2C
BSLG_04983	-0.85029	0.0101357	0.0485942	LYON01000879.1	2680	3872	+	hypothetical protein
BSLG_04572	-0.849557	0.00758592	0.0386683	LYON01000750.1	6616	9962	-	hypothetical protein
BSLG_00688	-0.849299	1.21546e-05	0.000169047	LYON01000054.1	6583	8833	+	hypothetical protein
BSLG_03019	-0.847362	0.00214689	0.0140138	LYON01000384.1	7289	9955	+	hypothetical protein
BSLG_06330	-0.844662	0.0043225	0.0246592	LYON01001388.1	2679	6458	-	hypothetical protein%2C
BSLG_00660	-0.843193	1.24517e-07	2.58745e-06	LYON01000051.1	13815	15475	-	hypothetical protein
BSLG_07552	-0.842349	2.94164e-07	5.74084e-06	LYON01002071.1	636	4278	-	hypothetical protein
BSLG_09109	-0.842108	0.000164336	0.0016518	LYON01003511.1	1	2243	+	hypothetical protein
BSLG_04036	-0.841641	0.00974408	0.0470544	LYON01000609.1	1169	3325	-	hypothetical protein
BSLG_06680	-0.838987	8.65489e-05	0.000939389	LYON01001553.1	3221	6248	-	hypothetical protein
BSLG_08233	-0.838037	2.25279e-05	0.000289578	LYON01002591.1	1324	3297	-	hypothetical protein
BSLG_01065	-0.837191	0.000124583	0.00129273	LYON01000092.1	17392	19697	+	hypothetical protein
BSLG_06862	-0.836943	0.00586175	0.0315551	LYON01001656.1	1718	5723	-	hypothetical protein
BSLG_04714	-0.835058	1.3058e-07	2.6872e-06	LYON01000793.1	5987	8404	-	hypothetical protein
BSLG_01597	-0.833654	0.00146509	0.0104272	LYON01000156.1	20806	22647	-	thioredoxin-disulfide reductase
BSLG_06622	-0.831757	0.000711495	0.00563923	LYON01001523.1	1814	4585	+	hypothetical protein
BSLG_04959	-0.823924	0.0002097	0.00205123	LYON01000872.1	819	2273	+	40S ribosomal
BSLG_08432	-0.8239	0.00181803	0.0124	LYON01002778.1	82	2782	+	hypothetical protein
BSLG_02099	-0.822256	0.000112178	0.00118237	LYON01000224.1	3784	8366	+	hypothetical protein%2C
BSLG_05092	-0.821926	0.000142332	0.00145703	LYON01000920.1	46	2142	-	rRNA 2'-O-methyltransferase
BSLG_02180	-0.821336	0.00665697	0.0348455	LYON01000236.1	8018	9809	-	hypothetical protein%2C
BSLG_05097	-0.820939	0.000123224	0.00128194	LYON01000923.1	804	3671	-	hypothetical protein
BSLG_06207	-0.819028	1.31853e-05	0.000182659	LYON01001334.1	547	2243	-	adenylosuccinate lyase
BSLG_00877	-0.814299	0.00566948	0.0306434	LYON01000072.1	21212	22977	-	hypothetical protein
BSLG_01844	-0.813519	3.28161e-05	0.000401859	LYON01000188.1	17091	19163	+	hypothetical protein%2C
BSLG_03739	-0.812019	0.00434181	0.0247318	LYON01000538.1	2182	2992	-	thioredoxin 0
BSLG_02120	-0.811165	0.00937866	0.0456461	LYON01000227.1	11263	12457	+	60S ribosomal
BSLG_06755	-0.809676	0.000276124	0.00258134	LYON01001595.1	225	2092	-	60S ribosomal
BSLG_00785	-0.808874	0.00453717	0.0255926	LYON01000062.1	28047	29632	+	hypothetical protein%2C
BSLG_05744	-0.806059	2.70435e-05	0.000342679	LYON01001150.1	5772	7498	-	ribosomal protein
BSLG_03742	-0.804321	6.41982e-05	0.000726282	LYON01000538.1	11929	12657	-	hypothetical protein
BSLG_01362	-0.803995	0.00765318	0.0387944	LYON01000127.1	13778	14420	+	hypothetical protein
BSLG_00041	-0.797384	0.00791746	0.0398156	LYON01000002.1	51468	55262	+	hypothetical protein
BSLG_00584	-0.796538	0.000433884	0.00373835	LYON01000044.1	12163	16011	+	hypothetical protein
BSLG_06221	-0.795542	0.00455959	0.0256629	LYON01001338.1	935	6567	-	hypothetical protein
BSLG_03691	-0.794866	0.00392812	0.0229865	LYON01000527.1	2725	6821	-	hypothetical protein
BSLG_06290	-0.794387	3.68932e-05	0.000444993	LYON01001368.1	1	2028	+	hypothetical protein
BSLG_07739	-0.79328	9.85091e-05	0.00105493	LYON01002202.1	301	2131	-	hypothetical protein
BSLG_01429	-0.789018	0.00723076	0.037202	LYON01000135.1	7406	11688	+	hypothetical protein
BSLG_04268	-0.788715	3.19363e-11	1.11861e-09	LYON01000668.1	8462	12081	-	hypothetical protein
BSLG_02811	-0.786765	0.010486	0.0498567	LYON01000344.1	3608	7146	+	translation elongation
BSLG_04098	-0.784456	0.000665766	0.00532945	LYON01000624.1	1426	6704	-	hypothetical protein
BSLG_06564	-0.78359	1.56339e-07	3.15869e-06	LYON01001496.1	407	2166	+	hypothetical protein
BSLG_01010	-0.782691	0.000429929	0.00371201	LYON01000087.1	3437	5928	-	hypothetical protein
BSLG_05197	-0.782285	0.00054435	0.00453399	LYON01000956.1	4040	9392	+	hypothetical protein
BSLG_03168	-0.780278	0.00386131	0.0227064	LYON01000415.1	4643	8138	-	hypothetical protein
BSLG_02301	-0.778154	4.39953e-06	6.74331e-05	LYON01000255.1	5439	7283	+	hypothetical protein
BSLG_08565	-0.776821	0.000297365	0.00273654	LYON01002902.1	538	2031	-	hypothetical protein
BSLG_04828	-0.775911	9.41117e-06	0.000133605	LYON01000831.1	1993	4055	-	hypothetical protein
BSLG_07778	-0.775786	0.00333283	0.02013	LYON01002233.1	121	2079	+	hypothetical protein%2C
BSLG_00976	-0.773278	0.00137477	0.00995216	LYON01000083.1	5030	10237	+	hypothetical protein
BSLG_06352	-0.771698	0.00335131	0.0202112	LYON01001398.1	966	2184	-	hypothetical protein
BSLG_05581	-0.768397	0.000308501	0.00280872	LYON01001088.1	5387	8250	+	hypothetical protein
BSLG_04829	-0.765958	0.00664735	0.0348455	LYON01000831.1	4421	6774	+	hypothetical protein%2C
BSLG_06363	-0.763855	0.00054849	0.00455428	LYON01001402.1	104	5538	-	hypothetical protein
BSLG_02893	-0.763164	9.40351e-07	1.6577e-05	LYON01000361.1	5379	8760	+	hypothetical protein
BSLG_01132	-0.761138	0.00243185	0.0156422	LYON01000099.1	28150	30184	+	ribosomal protein
BSLG_04096	-0.760364	0.00843966	0.0418479	LYON01000623.1	6294	13212	+	hypothetical protein%2C
BSLG_03343	-0.760292	0.000620195	0.0050147	LYON01000449.1	2201	3268	+	hypothetical protein
BSLG_07339	-0.757753	7.66094e-06	0.00011132	LYON01001933.1	343	3654	-	hypothetical protein
BSLG_09101	-0.757475	3.0642e-07	5.9224e-06	LYON01003501.1	987	1920	-	hypothetical protein
BSLG_04141	-0.757434	0.0044682	0.0252746	LYON01000635.1	4023	8798	-	hypothetical protein
BSLG_03323	-0.756693	0.00585802	0.0315551	LYON01000445.1	10085	11159	-	hypothetical protein
BSLG_00759	-0.755171	0.00379132	0.0223604	LYON01000060.1	9387	11612	+	hypothetical protein
BSLG_05126	-0.754347	0.000320017	0.00290089	LYON01000932.1	5746	8307	-	hypothetical protein
BSLG_07388	-0.752853	0.00875463	0.0430539	LYON01001964.1	1683	2833	-	hypothetical protein
BSLG_02542	-0.751961	0.00969229	0.0468889	LYON01000295.1	12285	14385	+	hypothetical protein
BSLG_02135	-0.748998	1.33454e-05	0.000184558	LYON01000229.1	9041	10755	-	hypothetical protein
BSLG_02657	-0.74897	0.00383419	0.0225635	LYON01000317.1	4803	8768	-	hypothetical protein%2C
BSLG_08272	-0.744278	0.000757149	0.00595401	LYON01002626.1	407	2610	+	hypothetical protein
BSLG_05276	-0.744202	0.00164178	0.0114688	LYON01000984.1	5805	9513	-	hypothetical protein
BSLG_03328	-0.743743	0.00196019	0.013057	LYON01000446.1	8534	11414	-	S-adenosylmethionine decarboxylase
BSLG_07224	-0.743675	0.0048483	0.026884	LYON01001867.1	661	2583	+	hypothetical protein
BSLG_03013	-0.743655	0.00100821	0.00767007	LYON01000383.1	14167	15753	+	hypothetical protein
BSLG_06502	-0.742622	0.00784706	0.0395608	LYON01001467.1	2422	6169	-	hypothetical protein
BSLG_02966	-0.739735	0.000184635	0.00182609	LYON01000374.1	3690	7097	+	T-complex protein
BSLG_02951	-0.739021	1.72091e-05	0.000231213	LYON01000371.1	13061	15211	-	ATP-dependent RNA
BSLG_03111	-0.738829	0.0037219	0.02206	LYON01000403.1	2878	5000	-	methionine aminopeptidase%2C
BSLG_05019	-0.736898	0.000559741	0.00462854	LYON01000892.1	4444	6300	-	60S ribosomal
BSLG_06523	-0.73543	4.63804e-07	8.69198e-06	LYON01001477.1	1	4505	-	hypothetical protein
BSLG_03571	-0.733811	0.00480723	0.0267061	LYON01000499.1	2037	6126	-	hypothetical protein
BSLG_08053	-0.733699	0.00635508	0.0337239	LYON01002439.1	932	1937	+	hypothetical protein
BSLG_03070	-0.732297	0.00461036	0.025878	LYON01000394.1	13780	15883	+	hypothetical protein
BSLG_08001	-0.732093	0.0013884	0.0100147	LYON01002402.1	574	3230	+	hypothetical protein
BSLG_07426	-0.731346	0.00262869	0.0167304	LYON01001994.1	2897	3259	+	hypothetical protein
BSLG_00753	-0.729496	0.000352518	0.00315223	LYON01000059.1	26982	30324	-	26S protease
BSLG_04525	-0.72838	0.00137655	0.00995606	LYON01000737.1	1	3100	+	hypothetical protein
BSLG_03530	-0.727764	0.00533576	0.0290551	LYON01000489.1	7568	10970	+	hypothetical protein
BSLG_08241	-0.726577	0.00231654	0.0149967	LYON01002601.1	39	3352	+	hypothetical protein
BSLG_05102	-0.725768	0.000232498	0.0022347	LYON01000925.1	95	3314	+	hypothetical protein
BSLG_07489	-0.72533	0.000467591	0.0039857	LYON01002032.1	1	2787	+	hypothetical protein
BSLG_01407	-0.724654	0.00356873	0.0213052	LYON01000132.1	11319	16586	-	hypothetical protein
BSLG_08413	-0.723357	0.00505158	0.0277526	LYON01002760.1	1	2400	+	hypothetical protein
BSLG_04566	-0.722372	6.89672e-05	0.000773553	LYON01000748.1	6989	8592	-	60S ribosomal
BSLG_08658	-0.722191	0.00116815	0.00869842	LYON01002996.1	871	2574	+	hypothetical protein
BSLG_01050	-0.721312	0.000567752	0.00467071	LYON01000090.1	29195	30771	+	50S ribosomal
BSLG_06059	-0.721225	0.00713082	0.036877	LYON01001270.1	4820	6937	+	hypothetical protein
BSLG_06752	-0.719944	0.000331837	0.00299064	LYON01001593.1	79	5767	+	hypothetical protein
BSLG_05842	-0.719908	0.000599681	0.00487834	LYON01001186.1	2757	6927	-	hypothetical protein%2C
BSLG_05072	-0.717717	0.0102948	0.0491514	LYON01000912.1	660	7771	-	plasma-membrane proton-efflux
BSLG_08033	-0.716974	0.00284412	0.0178224	LYON01002422.1	42	3637	+	hypothetical protein
BSLG_05050	-0.715575	0.00160433	0.0112289	LYON01000903.1	594	2491	-	hypothetical protein
BSLG_07857	-0.715209	1.99937e-07	3.94998e-06	LYON01002288.1	159	3915	-	hypothetical protein
BSLG_04313	-0.714559	0.00868036	0.0427936	LYON01000680.1	1006	3084	-	ADP%2CATP carrier
BSLG_09013	-0.711496	0.0104437	0.0497144	LYON01003401.1	48	2318	-	calmodulin 0
BSLG_03378	-0.710065	0.00195288	0.0130209	LYON01000454.1	14034	15680	+	hypothetical protein
BSLG_06354	-0.708568	0.00388553	0.0228321	LYON01001399.1	2882	4326	-	hypothetical protein
BSLG_00383	-0.704301	0.00711773	0.0368331	LYON01000026.1	23755	26667	-	pyruvate dehydrogenase
BSLG_01754	-0.703622	0.002257	0.0146349	LYON01000176.1	2111	5243	+	hypothetical protein
BSLG_04512	-0.702811	0.0055719	0.0302025	LYON01000733.1	4689	8002	+	hypothetical protein
BSLG_06647	-0.702101	0.00661354	0.0347395	LYON01001536.1	3376	5880	+	hypothetical protein
BSLG_02815	-0.701373	0.00921678	0.045023	LYON01000344.1	12761	15102	-	hypothetical protein
BSLG_07766	-0.701346	0.000246592	0.00235466	LYON01002223.1	1660	2822	+	inorganic pyrophosphatase
BSLG_06455	-0.700601	0.00434757	0.0247318	LYON01001446.1	4734	6694	+	hypothetical protein
BSLG_00274	-0.700309	0.0011789	0.00876365	LYON01000018.1	6689	10569	+	hypothetical protein
BSLG_02060	-0.700014	0.00938417	0.0456461	LYON01000217.1	14118	16434	-	hypothetical protein
BSLG_05608	-0.699155	0.00298226	0.0185002	LYON01001099.1	1443	4210	-	phosphoribosylaminoimidazolecarboxamide formyltransferase/IMP
BSLG_04000	-0.69904	0.000564194	0.00465098	LYON01000601.1	689	2602	+	glyceraldehyde-3-phosphate dehydrogenase
BSLG_01677	-0.698579	0.000762765	0.00599217	LYON01000166.1	2577	8326	-	hypothetical protein
BSLG_03919	-0.698529	0.00760377	0.0386683	LYON01000579.1	8986	13013	-	hypothetical protein
BSLG_03915	-0.697713	8.23467e-07	1.46778e-05	LYON01000578.1	4407	12780	-	hypothetical protein
BSLG_02868	-0.697219	0.00188545	0.0126497	LYON01000354.1	14170	17421	-	hypothetical protein
BSLG_07092	-0.697131	0.000252563	0.00238687	LYON01001790.1	1510	3232	+	hypothetical protein
BSLG_04609	-0.696851	0.00107885	0.00810249	LYON01000763.1	6008	7549	-	hypothetical protein
BSLG_01070	-0.696244	0.000291417	0.00268983	LYON01000093.1	25	2406	-	hypothetical protein
BSLG_00709	-0.695597	0.000267751	0.00251479	LYON01000055.1	30946	32266	-	triose-phosphate isomerase
BSLG_07644	-0.692767	0.00169654	0.0117715	LYON01002135.1	510	2636	-	cyclin-dependent kinase
BSLG_01296	-0.691942	0.00116904	0.00869842	LYON01000119.1	18567	20204	+	hypothetical protein
BSLG_06574	-0.690867	0.00123161	0.00909648	LYON01001500.1	3376	5219	+	hypothetical protein
BSLG_05602	-0.690235	0.000437491	0.00376514	LYON01001097.1	54	1672	+	hypothetical protein
BSLG_00689	-0.689621	0.00179584	0.01228	LYON01000054.1	9007	12112	+	hypothetical protein
BSLG_00755	-0.689281	0.00682178	0.035554	LYON01000059.1	31948	35827	-	hypothetical protein
BSLG_08167	-0.689158	0.00597695	0.0320676	LYON01002541.1	985	3229	-	hypothetical protein
BSLG_06645	-0.689122	5.16281e-06	7.79866e-05	LYON01001534.1	85	5315	+	holo-[acyl-carrier-protein] synthase
BSLG_07430	-0.687817	0.00263272	0.016733	LYON01001996.1	1425	3026	-	hypothetical protein
BSLG_03161	-0.68737	0.000253238	0.00238687	LYON01000413.1	5763	10122	-	transketolase 0
BSLG_01522	-0.687147	6.05214e-05	0.000689549	LYON01000147.1	6526	8588	-	40S ribosomal
BSLG_01430	-0.685553	0.00187648	0.0126376	LYON01000135.1	11934	13196	+	ribosomal protein
BSLG_02845	-0.685393	0.00204373	0.0135142	LYON01000350.1	7421	11864	-	hypothetical protein
BSLG_01436	-0.685278	0.00084953	0.00660279	LYON01000136.1	3335	7751	+	hypothetical protein
BSLG_03929	-0.682283	0.00513254	0.0281011	LYON01000582.1	11692	13764	+	ribosome recycling
BSLG_03365	-0.680606	0.000203123	0.00199663	LYON01000452.1	4757	6652	-	hypothetical protein
BSLG_07939	-0.679122	1.6839e-06	2.81386e-05	LYON01002355.1	587	3753	+	hypothetical protein
BSLG_00497	-0.678706	0.0048405	0.026869	LYON01000036.1	11467	11998	+	hypothetical protein
BSLG_02134	-0.678627	0.000927026	0.00714282	LYON01000229.1	5544	7195	-	hypothetical protein%2C
BSLG_00456	-0.677599	0.00132333	0.00963199	LYON01000032.1	31280	34757	+	hypothetical protein
BSLG_09334	-0.677577	0.0103234	0.049259	LYON01003809.1	1	1964	-	5-methyltetrahydropteroyltriglutamate-homocysteine S-methyltransferase
BSLG_03410	-0.676947	0.00242963	0.0156405	LYON01000462.1	635	3637	+	hypothetical protein
BSLG_06711	-0.671589	0.000699459	0.00556583	LYON01001571.1	1385	3279	-	hypothetical protein
BSLG_07347	-0.667037	2.87801e-05	0.000360133	LYON01001938.1	2815	4762	+	hypothetical protein
BSLG_01810	-0.665889	0.000154052	0.00156609	LYON01000184.1	3883	5097	-	40S ribosomal
BSLG_03107	-0.661333	0.000490571	0.00415567	LYON01000402.1	5076	5777	-	hypothetical protein
BSLG_02048	-0.65948	0.00765224	0.0387944	LYON01000215.1	19636	22894	-	leukotriene A-4
BSLG_03207	-0.659416	0.000234734	0.00224946	LYON01000423.1	13228	15013	-	hypothetical protein
BSLG_06431	-0.659014	0.00275112	0.0173891	LYON01001435.1	1	1361	+	hypothetical protein%2C
BSLG_02986	-0.658651	0.0033088	0.0200452	LYON01000378.1	169	6811	-	hypothetical protein
BSLG_01977	-0.65823	0.00476561	0.0265267	LYON01000205.1	17058	18038	-	hypothetical protein
BSLG_05706	-0.655572	0.000462639	0.00394769	LYON01001135.1	4945	8487	+	glycine cleavage
BSLG_02155	-0.655256	0.00629932	0.0335059	LYON01000232.1	15639	18188	+	hypothetical protein
BSLG_01000	-0.654136	0.00203243	0.013465	LYON01000086.1	6355	9025	-	YggS family
BSLG_01165	-0.653211	0.00878244	0.0431377	LYON01000103.1	15147	18202	+	hypothetical protein
BSLG_03150	-0.652505	5.93046e-05	0.00067761	LYON01000411.1	949	2769	+	hypothetical protein
BSLG_02394	-0.650769	0.00431085	0.0246277	LYON01000270.1	11297	12850	+	hypothetical protein
BSLG_09482	-0.649338	0.000316362	0.00287377	LYON01004034.1	232	1704	+	hypothetical protein
BSLG_01249	-0.648548	0.0013379	0.00970282	LYON01000114.1	2773	3981	-	hypothetical protein
BSLG_06714	-0.647131	0.00106691	0.00803541	LYON01001572.1	2376	3985	-	hypothetical protein
BSLG_07504	-0.645122	0.00992983	0.0477501	LYON01002044.1	1	822	+	hypothetical protein
BSLG_05885	-0.644264	0.000545274	0.00453698	LYON01001203.1	5778	8062	-	hypothetical protein
BSLG_00721	-0.640436	0.00319995	0.0195185	LYON01000056.1	24275	28428	+	T-complex protein
BSLG_05462	-0.637681	0.000131696	0.00136301	LYON01001050.1	1	2813	-	Grx4 family
BSLG_06286	-0.636948	0.00604535	0.0323265	LYON01001366.1	1486	5988	+	hypothetical protein%2C
BSLG_01121	-0.636616	0.00320625	0.0195364	LYON01000098.1	16876	19923	-	GTP-binding nuclear
BSLG_03638	-0.636517	0.00711381	0.0368331	LYON01000514.1	900	2762	-	hypothetical protein
BSLG_08705	-0.636099	0.000499605	0.00421381	LYON01003044.1	1158	2186	-	hypothetical protein
BSLG_03045	-0.634646	0.00188375	0.0126497	LYON01000389.1	13831	17021	+	serine-tRNA ligase
BSLG_05145	-0.633987	0.00013557	0.00139411	LYON01000938.1	7115	8858	-	prolyl aminopeptidase
BSLG_08299	-0.6311	0.00352026	0.0210874	LYON01002646.1	292	869	+	hypothetical protein
BSLG_00970	-0.629212	0.00155187	0.0109093	LYON01000082.1	19724	21194	-	hypothetical protein
BSLG_06715	-0.627838	0.00199007	0.0132139	LYON01001572.1	4288	6141	+	hypothetical protein
BSLG_01464	-0.627666	6.10125e-05	0.000694158	LYON01000140.1	7256	10533	+	hypothetical protein
BSLG_03200	-0.625891	4.971e-05	0.00058123	LYON01000422.1	5777	9308	+	hypothetical protein
BSLG_01359	-0.623898	0.00151827	0.0107201	LYON01000127.1	9590	10188	-	ribosomal protein
BSLG_05568	-0.621183	0.000679414	0.00542787	LYON01001084.1	4499	5150	+	hypothetical protein
BSLG_05866	-0.620268	0.00281151	0.0176871	LYON01001194.1	5101	7420	-	hypothetical protein
BSLG_04685	-0.619903	0.000686668	0.00546948	LYON01000784.1	2920	5083	-	hypothetical protein
BSLG_09158	-0.617569	0.00763034	0.0387606	LYON01003568.1	734	1956	+	orotate phosphoribosyltransferase
BSLG_07136	-0.614233	0.000220001	0.00213895	LYON01001815.1	159	2700	+	hypothetical protein
BSLG_03451	-0.613429	0.00714936	0.0369491	LYON01000471.1	14105	15536	+	hypothetical protein
BSLG_00916	-0.612478	0.00253185	0.0161945	LYON01000076.1	23211	26548	+	hypothetical protein
BSLG_02372	-0.611755	0.000700617	0.00556952	LYON01000267.1	2953	4383	-	adenine phosphoribosyltransferase
BSLG_04655	-0.609644	0.00722008	0.0371709	LYON01000776.1	1972	2357	+	hypothetical protein
BSLG_03788	-0.608114	0.00247828	0.0159154	LYON01000548.1	3752	8470	-	hypothetical protein
BSLG_02298	-0.607496	0.0102044	0.0488947	LYON01000254.1	10794	12103	+	hypothetical protein
BSLG_00562	-0.607262	0.00694021	0.036054	LYON01000042.1	3915	7240	-	hypothetical protein
BSLG_07932	-0.606472	1.61459e-07	3.25393e-06	LYON01002349.1	1244	1882	-	hypothetical protein
BSLG_00261	-0.606365	2.55379e-05	0.000324627	LYON01000017.1	14394	16830	-	hypothetical protein
BSLG_01015	-0.604877	0.000589723	0.00481687	LYON01000087.1	20864	22821	-	argininosuccinate lyase
BSLG_04831	-0.604684	0.00855608	0.0423009	LYON01000832.1	1	1487	-	hypothetical protein
BSLG_00369	-0.603828	0.0043469	0.0247318	LYON01000025.1	15843	27940	+	hypothetical protein
BSLG_06686	-0.599688	9.58315e-05	0.00103038	LYON01001556.1	2674	5425	+	hypothetical protein
BSLG_06185	-0.59902	0.00295598	0.018394	LYON01001325.1	1994	3293	+	hypothetical protein
BSLG_01227	-0.5982	0.00480783	0.0267061	LYON01000111.1	6502	11958	+	hypothetical protein
BSLG_07437	-0.596545	0.0067333	0.035149	LYON01001999.1	121	2684	-	hypothetical protein
BSLG_01846	-0.595161	0.00792891	0.0398233	LYON01000188.1	20219	23640	+	T-complex protein
BSLG_03016	-0.593567	0.00641505	0.0338966	LYON01000384.1	1008	1991	+	40S ribosomal
BSLG_04087	-0.593264	0.00303537	0.0186995	LYON01000621.1	5565	6769	-	hypothetical protein
BSLG_05110	-0.593165	0.000264722	0.00249218	LYON01000927.1	2024	4999	-	hypothetical protein
BSLG_08457	-0.591981	0.0102919	0.0491514	LYON01002801.1	574	2714	-	hypothetical protein
BSLG_02424	-0.590014	0.00557284	0.0302025	LYON01000275.1	11677	13409	-	peptidyl-prolyl cis-trans
BSLG_02419	-0.589564	4.87499e-05	0.000571672	LYON01000274.1	18167	19611	+	ubiquitin-40S ribosomal
BSLG_00824	-0.586823	0.00673532	0.035149	LYON01000066.1	26811	28082	+	hypothetical protein
BSLG_02304	-0.586761	8.36469e-05	0.000920345	LYON01000255.1	13787	18598	-	hypothetical protein
BSLG_05055	-0.586421	0.000440928	0.00379066	LYON01000905.1	3468	7710	+	hypothetical protein
BSLG_06016	-0.58612	0.000183025	0.0018124	LYON01001253.1	1903	3627	-	hypothetical protein
BSLG_07895	-0.581842	0.00738201	0.037843	LYON01002319.1	247	2090	+	proteasome subunit
BSLG_01289	-0.580765	5.90094e-05	0.000675199	LYON01000118.1	25792	28685	-	hypothetical protein
BSLG_01795	-0.579937	1.10996e-06	1.91463e-05	LYON01000182.1	13159	17148	+	hypothetical protein
BSLG_07469	-0.579453	2.33337e-08	5.48854e-07	LYON01002021.1	1	4439	-	hypothetical protein
BSLG_04694	-0.578547	0.000476084	0.00404949	LYON01000787.1	2897	3649	-	hypothetical protein
BSLG_06049	-0.577399	2.86415e-05	0.000358959	LYON01001266.1	4066	7583	-	hypothetical protein
BSLG_09273	-0.573499	0.00103428	0.00783379	LYON01003716.1	64	1169	+	hypothetical protein
BSLG_00955	-0.57219	5.18049e-07	9.61731e-06	LYON01000080.1	30109	33017	-	hypothetical protein
BSLG_01210	-0.5719	0.00310226	0.0190385	LYON01000109.1	121	4640	+	hypothetical protein
BSLG_08328	-0.570675	0.0016762	0.0116607	LYON01002671.1	2073	3123	+	hypothetical protein
BSLG_02437	-0.56883	0.00695098	0.0360866	LYON01000277.1	13934	14565	+	hypothetical protein
BSLG_07861	-0.568166	0.0015844	0.0111088	LYON01002293.1	1	3550	-	hypothetical protein
BSLG_02577	-0.563852	0.00252806	0.0161832	LYON01000302.1	12232	14539	+	protein disulfide-isomerase
BSLG_01960	-0.563359	0.000559522	0.00462854	LYON01000203.1	11958	14008	-	hypothetical protein%2C
BSLG_03193	-0.562487	0.00457722	0.0257275	LYON01000421.1	1216	3924	+	hypothetical protein
BSLG_07736	-0.560634	0.00272212	0.0172193	LYON01002200.1	26	3887	-	hypothetical protein
BSLG_06825	-0.556368	0.00404801	0.0235175	LYON01001632.1	305	2032	-	hypothetical protein
BSLG_01434	-0.553326	0.00591065	0.0317757	LYON01000135.1	20911	27185	-	hypothetical protein
BSLG_01759	-0.551362	0.00213063	0.0139395	LYON01000176.1	18083	22818	+	acetoacetate-CoA ligase
BSLG_06381	-0.550664	0.00172246	0.011886	LYON01001411.1	1399	2952	+	diphosphomevalonate decarboxylase
BSLG_01985	-0.550396	0.00617032	0.0329508	LYON01000206.1	20448	21086	-	hypothetical protein
BSLG_00686	-0.546989	0.00469046	0.0261993	LYON01000054.1	3593	4876	-	hypothetical protein
BSLG_00296	-0.546642	0.00486112	0.0269089	LYON01000019.1	27908	30950	-	6-phosphogluconate dehydrogenase%2C
BSLG_03746	-0.545669	0.00624164	0.0332873	LYON01000539.1	5935	11399	-	hypothetical protein
BSLG_06982	-0.545288	0.00315145	0.0192666	LYON01001726.1	1402	2542	-	hypothetical protein
BSLG_05030	-0.541695	0.00470427	0.0262581	LYON01000895.1	4625	6900	-	hypothetical protein
BSLG_05761	-0.540973	0.000565747	0.00465899	LYON01001156.1	7000	8267	-	hypothetical protein
BSLG_03164	-0.540003	0.0044575	0.0252319	LYON01000414.1	1162	4785	-	hypothetical protein%2C
BSLG_03735	-0.539814	0.00426948	0.0244611	LYON01000537.1	1023	3609	+	hypothetical protein
BSLG_05988	-0.537367	0.0102328	0.048972	LYON01001242.1	4566	5653	+	hypothetical protein
BSLG_00094	-0.537173	0.00871328	0.0429295	LYON01000005.1	44938	46723	-	pyridoxal biosynthesis
BSLG_05191	-0.537051	0.00528195	0.0288012	LYON01000953.1	6322	9219	+	hypothetical protein
BSLG_04478	-0.536056	0.00455097	0.0256517	LYON01000723.1	8731	9531	-	ribosomal protein
BSLG_01094	-0.534636	1.45276e-05	0.00019851	LYON01000095.1	24249	24887	-	hypothetical protein
BSLG_01242	-0.533961	0.00787184	0.0396398	LYON01000113.1	6761	9775	-	biotin synthase
BSLG_03026	-0.531276	0.00377019	0.0222815	LYON01000385.1	10543	13517	-	hypothetical protein
BSLG_00121	-0.529873	0.00838335	0.0416622	LYON01000007.1	27616	29320	-	hypothetical protein
BSLG_05715	-0.529265	9.79522e-08	2.08402e-06	LYON01001139.1	3315	7557	+	hypothetical protein%2C
BSLG_09172	-0.529136	0.00802065	0.0401583	LYON01003587.1	227	1635	-	hypothetical protein
BSLG_00244	-0.527247	0.00999851	0.0479654	LYON01000016.1	10439	12984	-	isocitrate dehydrogenase%2C
BSLG_03763	-0.526627	2.18302e-05	0.000283333	LYON01000543.1	4453	5425	-	hypothetical protein
BSLG_08122	-0.522831	0.0077311	0.0390991	LYON01002501.1	24	1992	+	hypothetical protein
BSLG_00581	-0.522065	0.00509304	0.027942	LYON01000043.1	38452	39302	-	ribosomal protein
BSLG_00725	-0.521788	0.00463576	0.0259661	LYON01000056.1	35815	36700	+	histone H4
BSLG_02727	-0.51932	0.00774745	0.0391324	LYON01000329.1	719	3317	+	thioredoxin-disulfide reductase
BSLG_00731	-0.519088	0.00113701	0.0084916	LYON01000057.1	23965	26046	-	hypothetical protein%2C
BSLG_03835	-0.518937	0.000101883	0.00108487	LYON01000559.1	7457	11749	+	hypothetical protein
BSLG_02017	-0.518736	0.00200964	0.0133327	LYON01000211.1	8364	16245	+	hypothetical protein
BSLG_05124	-0.514006	0.000186418	0.00183918	LYON01000932.1	362	5022	-	hypothetical protein
BSLG_07893	-0.512964	0.00450294	0.0254353	LYON01002317.1	273	2029	-	40S ribosomal
BSLG_05782	-0.510374	0.000207743	0.00203456	LYON01001165.1	197	2236	+	hypothetical protein
BSLG_02254	-0.508325	6.66569e-07	1.21237e-05	LYON01000248.1	14256	18049	+	hypothetical protein
BSLG_01402	-0.506742	0.00795467	0.0398778	LYON01000131.1	17969	23737	+	hypothetical protein
BSLG_04941	-0.504505	0.00860712	0.0425109	LYON01000867.1	3218	4661	-	hypothetical protein
BSLG_04755	-0.503954	0.00799371	0.0400485	LYON01000807.1	597	4331	+	ATP synthase
BSLG_00508	-0.503633	0.0079244	0.0398233	LYON01000037.1	3089	5913	+	hypothetical protein
BSLG_03238	-0.501815	0.00883787	0.0433569	LYON01000429.1	8147	11473	-	isocitrate dehydrogenase%2C
BSLG_06595	-0.501614	0.000101981	0.00108487	LYON01001511.1	833	3725	-	hypothetical protein
BSLG_00453	-0.501438	1.04546e-07	2.19519e-06	LYON01000032.1	20462	24617	-	hypothetical protein
BSLG_07190	-0.497038	0.000361254	0.0032109	LYON01001847.1	240	2934	+	hypothetical protein
BSLG_04246	-0.494592	1.89612e-05	0.000251385	LYON01000663.1	7677	8960	-	hypothetical protein
BSLG_00866	-0.494321	0.00657823	0.0345913	LYON01000071.1	26832	27281	+	hypothetical protein
BSLG_06514	-0.493549	0.00813042	0.0406572	LYON01001473.1	1808	3855	+	hypothetical protein
BSLG_02775	-0.492174	0.00445461	0.0252319	LYON01000337.1	2987	4812	+	hypothetical protein
BSLG_04372	-0.49186	0.00328353	0.0199222	LYON01000694.1	8287	12289	-	ATP synthase
BSLG_07647	-0.489164	0.000817635	0.00637342	LYON01002138.1	7	1852	+	40S ribosomal
BSLG_06709	-0.486974	0.00522699	0.0285424	LYON01001570.1	31	2365	+	hypothetical protein
BSLG_04826	-0.483902	0.00356991	0.0213052	LYON01000830.1	9225	10816	+	hypothetical protein
BSLG_00031	-0.483609	0.00223343	0.0145173	LYON01000002.1	19035	22413	-	hypothetical protein
BSLG_04814	-0.482843	0.000346871	0.00311562	LYON01000826.1	5989	8817	-	enolase 0
BSLG_04225	-0.475291	1.02445e-05	0.000144668	LYON01000658.1	9747	10781	+	hypothetical protein
BSLG_07066	-0.474111	0.00257166	0.016423	LYON01001772.1	3022	5053	+	anthranilate synthase
BSLG_04004	-0.473949	0.000185751	0.00183486	LYON01000601.1	11651	13317	+	spermidine synthase
BSLG_07443	-0.472303	6.52049e-05	0.000736632	LYON01002001.1	3826	4619	-	hypothetical protein
BSLG_04414	-0.471171	0.0036817	0.0218585	LYON01000704.1	10846	12216	-	hypothetical protein
BSLG_01921	-0.470497	5.17298e-06	7.79933e-05	LYON01000198.1	7457	10580	+	hypothetical protein
BSLG_06436	-0.467184	2.24654e-05	0.000289578	LYON01001437.1	179	6551	+	hypothetical protein
BSLG_00727	-0.466028	4.92308e-05	0.000576468	LYON01000057.1	2351	9957	-	hypothetical protein
BSLG_03491	-0.464301	0.00209268	0.0137585	LYON01000480.1	5543	9122	+	hypothetical protein
BSLG_04449	-0.462497	6.91096e-05	0.000773553	LYON01000715.1	2459	4789	+	hypothetical protein
BSLG_03066	-0.462444	0.00468242	0.0261726	LYON01000394.1	1343	3099	-	ATP synthase
BSLG_00637	-0.461986	0.00096957	0.00743491	LYON01000049.1	4060	7411	-	hypothetical protein
BSLG_05878	-0.458383	0.000170025	0.00169834	LYON01001200.1	1804	4252	+	hypothetical protein
BSLG_04528	-0.448241	0.00686878	0.0357728	LYON01000738.1	406	2357	+	hypothetical protein
BSLG_04485	-0.446043	0.00738366	0.037843	LYON01000725.1	1	1687	+	hypothetical protein
BSLG_02348	-0.443314	0.00107639	0.00809162	LYON01000262.1	10893	13754	+	hypothetical protein%2C
BSLG_02498	-0.443241	0.00418676	0.0240731	LYON01000288.1	13835	15851	-	hypothetical protein
BSLG_02341	-0.442224	0.000134686	0.00138858	LYON01000261.1	3365	6764	+	hypothetical protein%2C
BSLG_05151	-0.441306	0.00086016	0.00667894	LYON01000941.1	1109	3224	-	hypothetical protein
BSLG_00195	-0.43814	0.00366077	0.0217504	LYON01000012.1	12993	16758	+	hypothetical protein
BSLG_05503	-0.437147	0.00419786	0.0241197	LYON01001062.1	6366	8579	+	hypothetical protein
BSLG_01880	-0.434205	0.000100733	0.00107587	LYON01000193.1	5677	7013	-	hypothetical protein
BSLG_07488	-0.432202	0.00187602	0.0126376	LYON01002031.1	2	2940	+	hypothetical protein%2C
BSLG_02566	-0.431828	0.000268577	0.0025196	LYON01000300.1	1029	15748	+	hypothetical protein
BSLG_03999	-0.429738	0.00528862	0.0288179	LYON01000600.1	9657	13573	-	hypothetical protein
BSLG_01790	-0.425598	0.000835171	0.00649749	LYON01000181.1	6186	10670	+	hypothetical protein
BSLG_02832	-0.425337	0.00104335	0.00789499	LYON01000348.1	683	2757	-	hypothetical protein
BSLG_02917	-0.425052	0.00759302	0.0386683	LYON01000366.1	5634	8950	+	hypothetical protein
BSLG_00355	-0.421931	3.93259e-05	0.000470095	LYON01000024.1	8696	12558	+	hypothetical protein
BSLG_00598	-0.421369	0.00844333	0.0418479	LYON01000045.1	18451	23447	+	hypothetical protein%2C
BSLG_01440	-0.419955	0.00662372	0.0347702	LYON01000137.1	3741	12581	-	hypothetical protein
BSLG_05665	-0.419488	0.000608573	0.00493566	LYON01001119.1	280	2917	-	hypothetical protein
BSLG_02961	-0.418979	0.00463221	0.0259643	LYON01000373.1	1367	7643	-	hypothetical protein
BSLG_01848	-0.417733	0.000177041	0.00176184	LYON01000189.1	4878	6948	-	hypothetical protein
BSLG_01914	-0.415436	0.00624677	0.0332926	LYON01000197.1	15263	15639	-	hypothetical protein
BSLG_03299	-0.41439	0.0020663	0.013641	LYON01000441.1	29	2863	-	chaperone DnaK
BSLG_01703	-0.413286	0.00203703	0.013481	LYON01000169.1	16807	20715	+	hypothetical protein
BSLG_06164	-0.413116	0.00320775	0.0195364	LYON01001317.1	5219	6987	-	hypothetical protein
BSLG_03864	-0.410395	0.0063639	0.0337375	LYON01000564.1	8933	10799	+	hypothetical protein
BSLG_04508	-0.407342	0.00626479	0.0333443	LYON01000731.1	4184	11914	-	hypothetical protein%2C
BSLG_02391	-0.406943	0.00203293	0.013465	LYON01000270.1	201	3268	+	hypothetical protein
BSLG_03884	-0.406116	0.00774439	0.0391324	LYON01000570.1	880	6439	-	hypothetical protein
BSLG_03411	-0.40551	0.00257956	0.0164472	LYON01000462.1	5062	5870	+	DNA-directed RNA
BSLG_00337	-0.404449	0.00698377	0.0362334	LYON01000022.1	38239	39876	+	hypothetical protein
BSLG_06943	-0.397929	0.000616762	0.00499198	LYON01001705.1	1418	4230	+	hypothetical protein%2C
BSLG_00818	-0.397327	0.00404906	0.0235175	LYON01000066.1	7715	10742	-	CTP synthase
BSLG_01792	-0.397027	0.000753993	0.00593502	LYON01000181.1	15699	21998	-	hypothetical protein
BSLG_02407	-0.394542	0.000427972	0.00370309	LYON01000273.1	1960	5865	+	hypothetical protein
BSLG_04341	-0.387896	0.00309654	0.0190179	LYON01000687.1	5735	11521	+	hypothetical protein
BSLG_02286	-0.386308	0.000204247	0.00200522	LYON01000253.1	5	2281	-	hypothetical protein
BSLG_06731	-0.382281	0.00931264	0.0454083	LYON01001581.1	2668	4109	-	hypothetical protein
BSLG_04326	-0.38173	0.00473637	0.0264006	LYON01000683.1	1	7937	-	histone-lysine N-methyltransferase
BSLG_07274	-0.378645	0.00721022	0.037144	LYON01001894.1	3223	4619	+	40S ribosomal
BSLG_05433	-0.377701	0.000115512	0.00120956	LYON01001040.1	516	2075	-	uracil phosphoribosyltransferase
BSLG_08644	-0.376207	0.00691131	0.0359505	LYON01002983.1	275	1633	-	60S ribosomal
BSLG_00651	-0.372968	0.00429136	0.0245531	LYON01000050.1	27671	28363	-	hypothetical protein
BSLG_04791	-0.370943	0.001097	0.00823109	LYON01000819.1	2133	6095	-	hypothetical protein
BSLG_00878	-0.370371	0.00207366	0.0136783	LYON01000072.1	23233	27798	-	hypothetical protein
BSLG_03726	-0.363977	0.00635109	0.0337239	LYON01000535.1	441	1915	-	hypothetical protein
BSLG_04786	-0.356224	0.00139021	0.0100187	LYON01000817.1	5592	8552	+	hypothetical protein
BSLG_01291	-0.355622	0.000121788	0.0012703	LYON01000119.1	391	8975	+	hypothetical protein%2C
BSLG_06927	-0.352341	0.00414248	0.0238501	LYON01001696.1	8	3210	+	hypothetical protein
BSLG_00532	-0.350789	0.00433505	0.0247132	LYON01000039.1	18750	25251	+	L-aminoadipate-semialdehyde dehydrogenase%2C
BSLG_03593	-0.337859	0.00600974	0.0321766	LYON01000503.1	12039	14369	-	hypothetical protein
BSLG_05768	-0.332112	0.00239104	0.0154292	LYON01001159.1	3161	5862	-	hypothetical protein
BSLG_01591	-0.330569	0.00127292	0.00933282	LYON01000155.1	18092	25942	+	hypothetical protein
BSLG_00239	-0.324039	0.00963272	0.0466852	LYON01000015.1	40683	41279	+	hypothetical protein
BSLG_05827	-0.323126	0.000241622	0.00230996	LYON01001180.1	4625	8021	-	calcium-translocating P-type
BSLG_01131	-0.323084	0.00105319	0.00796197	LYON01000099.1	24926	27714	+	hypothetical protein
BSLG_04539	-0.3049	0.00139992	0.0100796	LYON01000741.1	8508	11424	+	OPT family
BSLG_02289	-0.2912	0.00829185	0.0413099	LYON01000253.1	9467	12414	+	hypothetical protein
BSLG_07522	-0.279331	0.000429617	0.00371201	LYON01002053.1	304	1468	-	hypothetical protein
BSLG_08952	-0.278974	0.00284651	0.0178235	LYON01003335.1	1	2400	-	hypothetical protein

## Sheet: Fig. 2b. Up regulated ManvsH2O
Significantly up regulated in mannose vs H2O
Gene name	log2foldchange	pvalue	padjust	gene chrom	start	end	strand	gene description	PFAMs
BSLG_03973	6.399	1.45476e-11	7.11227e-10	LYON01000594.1	168	654	-	hypothetical protein
BSLG_09369	6.28243	3.75987e-12	2.0109e-10	LYON01003859.1	111	1178	-	hypothetical protein
BSLG_10084	4.76764	6.73959e-07	1.38066e-05	LYON01005126.1	13	728	-	hypothetical protein
BSLG_00907	4.62635	1.05934e-05	0.000156912	LYON01000075.1	32866	33174	+	hypothetical protein
BSLG_06249	4.44732	1.62523e-12	9.25103e-11	LYON01001354.1	2626	2785	+	hypothetical protein
BSLG_04849	4.44244	5.45903e-16	4.94352e-14	LYON01000837.1	58	2544	-	hypothetical protein	MutS family domain IV; MutS domain III; MutS domain II
BSLG_08574	4.43551	7.4668e-06	0.00011554	LYON01002912.1	363	1369	-	hypothetical protein
BSLG_05424	4.42553	4.55112e-27	1.25062e-24	LYON01001036.1	1412	3365	+	hypothetical protein	Protein of unknown function (DUF4246);
BSLG_06875	4.37456	0.000203295	0.0020553	LYON01001663.1	651	1791	-	hypothetical protein
BSLG_03228	4.357	0.000144767	0.00153638	LYON01000427.1	6326	7889	-	hypothetical protein	CRAL/TRIO domain;
BSLG_04681	4.29301	0.00110538	0.00840533	LYON01000783.1	911	1805	+	hypothetical protein
BSLG_08178	4.2801	2.25984e-07	5.37572e-06	LYON01002549.1	2104	2526	-	hypothetical protein
BSLG_04607	4.21936	3.24739e-07	7.37277e-06	LYON01000763.1	1	1196	-	hypothetical protein	DHHC palmitoyltransferase;
BSLG_03888	4.21907	5.64221e-39	4.99587e-36	LYON01000571.1	1806	3173	+	hypothetical protein	WD domain: G-beta repeat;
BSLG_07756	4.18826	0.0014381	0.0103525	LYON01002216.1	760	1536	+	hypothetical protein
BSLG_03605	4.13482	6.82647e-06	0.000107298	LYON01000507.1	1888	3818	+	hypothetical protein
BSLG_05484	4.11738	4.514e-17	4.73317e-15	LYON01001056.1	8143	8974	+	hypothetical protein
BSLG_10131	4.07458	0.00289224	0.0182633	LYON01005227.1	1	1082	+	hypothetical protein
BSLG_09932	4.05379	0.000139312	0.00149416	LYON01004817.1	113	1294	+	hypothetical protein
BSLG_07757	4.01302	4.43787e-05	0.000549152	LYON01002216.1	2815	3591	+	hypothetical protein
BSLG_06099	3.88423	5.91182e-84	4.71113e-80	LYON01001289.1	628	1931	+	hypothetical protein
BSLG_05171	3.88095	0.00101034	0.00781688	LYON01000947.1	8653	9069	-	hypothetical protein
BSLG_02916	3.8783	3.1491e-16	2.95237e-14	LYON01000366.1	731	5201	-	hypothetical protein
BSLG_03628	3.86151	2.87399e-05	0.000371196	LYON01000512.1	894	4453	-	hypothetical protein	Tetratricopeptide repeat; MYND finger
BSLG_01622	3.84976	0.000476931	0.00415827	LYON01000159.1	25047	25604	-	hypothetical protein
BSLG_04304	3.82394	0.0010536	0.00813579	LYON01000678.1	3378	4299	+	hypothetical protein
BSLG_04761	3.75723	9.88305e-05	0.00112191	LYON01000810.1	671	2838	-	hypothetical protein	Cytochrome P450;
BSLG_01621	3.72704	5.37136e-38	3.89131e-35	LYON01000159.1	21178	24603	-	hypothetical protein	XPG N-terminal domain; XPG I-region
BSLG_04852	3.71971	1.10588e-19	1.65242e-17	LYON01000837.1	6787	9509	-	hypothetical protein
BSLG_02095	3.69638	1.82009e-08	5.4093e-07	LYON01000223.1	7727	8822	-	hypothetical protein
BSLG_03993	3.62182	1.12911e-07	2.76858e-06	LYON01000599.1	9239	10459	-	hypothetical protein
BSLG_00573	3.58143	0.00717305	0.0369981	LYON01000042.1	37928	39452	-	hypothetical protein	Protein kinase domain;
BSLG_04258	3.56937	1.21021e-51	1.92883e-48	LYON01000666.1	3910	6455	-	hypothetical protein	WD domain: G-beta repeat;
BSLG_08154	3.56289	0.0084248	0.0420923	LYON01002527.1	1	3430	-	hypothetical protein
BSLG_03245	3.54787	0.00336399	0.0206213	LYON01000430.1	15059	16394	+	hypothetical protein
BSLG_04972	3.52967	5.91933e-19	7.48748e-17	LYON01000875.1	5236	8251	-	hypothetical protein
BSLG_03578	3.51315	0.00133538	0.00972726	LYON01000500.1	14621	15273	-	hypothetical protein	ABC-2 type transporter;
BSLG_09635	3.5029	0.000379274	0.00342292	LYON01004283.1	384	1567	+	hypothetical protein
BSLG_05425	3.50023	9.45422e-42	9.41759e-39	LYON01001036.1	3757	4682	-	hypothetical protein	Nuclear RNA-splicing-associated protein;
BSLG_08636	3.48031	0.00208908	0.0140607	LYON01002974.1	1258	2547	+	hypothetical protein
BSLG_06633	3.46235	0.000999217	0.00773834	LYON01001528.1	1951	6331	+	hypothetical protein	Leucine Rich Repeat;
BSLG_09036	3.46191	2.10304e-10	8.46419e-09	LYON01003428.1	1354	2167	+	hypothetical protein
BSLG_00572	3.44912	8.82142e-10	3.16657e-08	LYON01000042.1	35107	36604	+	hypothetical protein
BSLG_03775	3.36196	4.23696e-11	1.96304e-09	LYON01000545.1	5727	8050	+	hypothetical protein
BSLG_00528	3.33067	5.167e-17	5.22371e-15	LYON01000039.1	4440	7855	-	hypothetical protein	Zinc-ribbon; Zinc finger: C3HC4 type (RING finger); Ring finger domain; CHY zinc finger
BSLG_08774	3.32566	0.000402266	0.00360186	LYON01003122.1	670	2378	-	hypothetical protein
BSLG_04942	3.31987	3.13481e-35	1.68757e-32	LYON01000867.1	5262	7758	-	hypothetical protein
BSLG_10105	3.31838	9.25467e-05	0.00106758	LYON01005168.1	18	1064	-	hypothetical protein
BSLG_01357	3.27193	2.91053e-28	8.59036e-26	LYON01000126.1	26864	28198	+	hypothetical protein
BSLG_04285	3.24054	0.00853075	0.0424509	LYON01000673.1	2275	2598	+	hypothetical protein
BSLG_07780	3.22249	0.00107758	0.00825698	LYON01002234.1	2430	3911	+	hypothetical protein
BSLG_02175	3.19762	0.00510702	0.0282624	LYON01000235.1	8254	12814	+	hypothetical protein
BSLG_07717	3.19275	0.00031181	0.00294061	LYON01002185.1	11	3389	+	hypothetical protein%2C	Leucine Rich repeats (2 copies); Leucine Rich Repeat
BSLG_01979	3.19027	1.86951e-09	6.50572e-08	LYON01000206.1	251	1749	+	hypothetical protein	Protein tyrosine kinase; Protein kinase domain
BSLG_06520	3.18278	0.00621238	0.0329384	LYON01001475.1	5798	6600	-	hypothetical protein	Snare region anchored in the vesicle membrane C-terminus;
BSLG_08276	3.16134	0.00264183	0.0169644	LYON01002629.1	1823	3299	+	hypothetical protein
BSLG_08081	3.1436	6.65863e-16	5.89584e-14	LYON01002462.1	2114	3496	-	hypothetical protein	MutS domain V
BSLG_09904	3.12742	0.0010709	0.00824542	LYON01004759.1	9	1320	+	hypothetical protein
BSLG_04463	3.12579	0.00144931	0.0103976	LYON01000719.1	5648	10134	+	hypothetical protein
BSLG_04208	3.11468	8.02588e-10	2.90719e-08	LYON01000654.1	9399	12100	+	hypothetical protein
BSLG_04340	3.06339	0.0012652	0.00931953	LYON01000687.1	2634	5065	-	hypothetical protein
BSLG_07719	3.06128	0.00167433	0.011735	LYON01002186.1	19	2600	-	hypothetical protein	Fungalysin metallopeptidase (M36);
BSLG_02842	3.0471	1.49293e-38	1.18971e-35	LYON01000349.1	14166	18332	+	hypothetical protein
BSLG_00038	3.03805	3.29432e-19	4.3754e-17	LYON01000002.1	46643	48154	+	hypothetical protein
BSLG_03889	3.01734	5.56372e-36	3.69477e-33	LYON01000571.1	4331	6730	+	hypothetical protein
BSLG_07973	3.00846	3.38208e-05	0.000431919	LYON01002380.1	993	3374	+	hypothetical protein	Protein tyrosine kinase; Protein kinase domain
BSLG_09736	3.00191	3.58649e-33	1.50425e-30	LYON01004484.1	1	1511	+	hypothetical protein	Nup85 Nucleoporin
BSLG_04937	3.00042	0.00209106	0.0140621	LYON01000866.1	675	4769	-	hypothetical protein	Ubiquitin carboxyl-terminal hydrolase;
BSLG_04194	2.98371	5.15854e-21	8.56425e-19	LYON01000650.1	7064	10160	+	hypothetical protein
BSLG_06064	2.95966	4.68845e-14	3.3064e-12	LYON01001273.1	2577	5323	-	threonine ammonia-lyase%2C	ilvA_2Cterm: threonine ammonia-lyase: biosynthetic; (TIGRfam),Pyridoxal-phosphate dependent enzyme; C-terminal regulatory domain of Threonine dehydratase
BSLG_06668	2.94442	1.11749e-06	2.13556e-05	LYON01001547.1	2272	5469	+	hypothetical protein	Major Facilitator Superfamily;
BSLG_01896	2.93854	1.77479e-05	0.000244694	LYON01000195.1	10175	12002	-	hypothetical protein	Leucine Rich Repeat;
BSLG_03754	2.93658	4.16233e-11	1.93974e-09	LYON01000541.1	5374	5601	+	hypothetical protein
BSLG_06528	2.92676	6.98446e-06	0.000109136	LYON01001480.1	1166	1402	+	hypothetical protein
BSLG_02465	2.91333	0.00324389	0.0200547	LYON01000283.1	75	446	+	hypothetical protein
BSLG_04041	2.91081	0.00923612	0.0452661	LYON01000610.1	4808	10047	+	hypothetical protein%2C	Pecanex protein (C-terminus);
BSLG_03983	2.88262	5.12309e-06	8.26435e-05	LYON01000597.1	797	1806	+	hypothetical protein	Chibby family;
BSLG_04660	2.87248	3.20424e-07	7.31651e-06	LYON01000777.1	3816	10421	+	hypothetical protein	Coiled-coil domain-containing protein 66;
BSLG_04930	2.86808	3.83953e-15	3.18721e-13	LYON01000863.1	9647	10539	-	hypothetical protein
BSLG_06914	2.85574	0.00329581	0.0203335	LYON01001687.1	4661	5689	-	hypothetical protein
BSLG_09370	2.83721	3.94261e-05	0.000496346	LYON01003863.1	1105	1959	+	hypothetical protein	Protein kinase domain
BSLG_00353	2.82517	0.000354299	0.00326029	LYON01000024.1	8	2896	-	hypothetical protein	Sugar (and other) transporter; Major Facilitator Superfamily
BSLG_03791	2.81651	8.8558e-13	5.15123e-11	LYON01000549.1	73	3718	+	hypothetical protein	Sec1 family;
BSLG_05184	2.81632	1.04958e-10	4.52113e-09	LYON01000951.1	4742	6472	-	hypothetical protein	Inositol-pentakisphosphate 2-kinase;
BSLG_04878	2.81301	2.31716e-44	2.63792e-41	LYON01000845.1	5646	10047	-	hypothetical protein
BSLG_08355	2.79257	0.00188852	0.0129292	LYON01002700.1	2295	3196	+	hypothetical protein	ABC-2 type transporter
BSLG_07032	2.78081	2.32883e-06	4.17044e-05	LYON01001753.1	2235	3352	+	hypothetical protein
BSLG_02188	2.76765	2.88579e-21	4.89296e-19	LYON01000237.1	9272	11170	-	hypothetical protein	Transmembrane protein 231;
BSLG_05831	2.7476	1.0931e-12	6.31226e-11	LYON01001182.1	6091	8109	+	hypothetical protein
BSLG_06566	2.73588	4.86957e-14	3.404e-12	LYON01001496.1	3620	4952	+	hypothetical protein
BSLG_04636	2.72782	1.70987e-16	1.62214e-14	LYON01000771.1	3688	5535	+	hypothetical protein%2C	recA bacterial DNA recombination protein; Rad51; KaiC; AAA domain
BSLG_05995	2.72748	0.00172816	0.0120277	LYON01001246.1	485	3833	+	hypothetical protein	Bacterial extracellular solute-binding protein;
BSLG_02299	2.70767	1.24751e-61	4.97071e-58	LYON01000254.1	12147	21089	-	hypothetical protein	Myosin head (motor domain); Glycosyltransferase like family 2; Glycosyl transferase family group 2; Chitin synthase
BSLG_01828	2.70351	2.77983e-07	6.36564e-06	LYON01000186.1	15219	19243	+	hypothetical protein%2C	Protein tyrosine kinase; Protein kinase domain
BSLG_01492	2.70218	6.78636e-09	2.1043e-07	LYON01000143.1	26106	26673	+	hypothetical protein
BSLG_05106	2.67643	4.56327e-09	1.46632e-07	LYON01000926.1	1302	4183	+	hypothetical protein	Protein tyrosine kinase; Protein kinase domain
BSLG_08718	2.67603	2.6178e-09	8.76523e-08	LYON01003056.1	1	2702	+	hypothetical protein
BSLG_02894	2.67198	0.000167953	0.00174728	LYON01000361.1	9336	12911	+	hypothetical protein	Kelch motif; Galactose oxidase: central domain
BSLG_04279	2.67194	1.17707e-09	4.16891e-08	LYON01000671.1	6781	12076	+	hypothetical protein	Uncharacterized ACR: YdiU/UPF0061 family;
BSLG_09205	2.65027	0.00110103	0.00838824	LYON01003638.1	220	769	+	hypothetical protein
BSLG_09982	2.63362	2.7315e-09	9.10768e-08	LYON01004920.1	38	1214	+	hypothetical protein	Protein kinase domain
BSLG_00989	2.63348	8.92392e-34	4.18322e-31	LYON01000085.1	170	1413	+	hypothetical protein
BSLG_01800	2.63169	4.21238e-08	1.13025e-06	LYON01000183.1	4161	4957	-	hypothetical protein
BSLG_05615	2.62434	0.00152755	0.0108785	LYON01001101.1	7819	8117	+	hypothetical protein
BSLG_01628	2.61977	1.9162e-17	2.06354e-15	LYON01000160.1	19788	21783	+	hypothetical protein
BSLG_09241	2.61934	1.68277e-20	2.73673e-18	LYON01003680.1	1	1400	-	hypothetical protein	Glyoxal oxidase N-terminus
BSLG_00886	2.61907	0.00600239	0.0320443	LYON01000073.1	23211	24669	-	hypothetical protein
BSLG_02932	2.61663	0.000498945	0.0043196	LYON01000368.1	5022	6198	-	hypothetical protein	N terminus of Rad21 / Rec8 like protein;
BSLG_00848	2.60632	3.007e-20	4.79256e-18	LYON01000069.1	27987	28865	+	hypothetical protein
BSLG_06969	2.60087	0.00985456	0.0477973	LYON01001719.1	1322	4284	-	hypothetical protein	Peptidase family S41;
BSLG_02764	2.58181	1.82595e-08	5.4093e-07	LYON01000335.1	9573	14297	-	hypothetical protein	WD domain: G-beta repeat; EF-hand domain pair
BSLG_06707	2.56875	0.000249689	0.00242951	LYON01001569.1	135	1255	+	hypothetical protein
BSLG_08357	2.56567	1.51966e-52	3.02755e-49	LYON01002703.1	106	744	+	hypothetical protein	Domain of unknown function (DUF1929)
BSLG_08577	2.55914	4.01959e-08	1.08583e-06	LYON01002916.1	621	960	-	hypothetical protein
BSLG_08443	2.54806	0.000356419	0.00327049	LYON01002787.1	1	1923	-	hypothetical protein	S1/P1 Nuclease
BSLG_04637	2.54398	4.02538e-06	6.72499e-05	LYON01000771.1	5389	7379	-	hypothetical protein	zinc-finger of a C2HC-type;
BSLG_07605	2.52291	2.32246e-09	7.84225e-08	LYON01002105.1	1842	3383	+	hypothetical protein
BSLG_08515	2.51328	1.53552e-19	2.1851e-17	LYON01002850.1	1347	2990	+	hypothetical protein
BSLG_04928	2.50815	1.14425e-10	4.90243e-09	LYON01000863.1	16	2392	-	hypothetical protein
BSLG_05463	2.49709	0.00108395	0.00828982	LYON01001050.1	3184	5121	+	hypothetical protein	NYN domain;
BSLG_02473	2.48413	1.22689e-18	1.50417e-16	LYON01000284.1	9187	12897	+	hypothetical protein	Protein tyrosine kinase; Protein kinase domain
BSLG_06610	2.48079	0.000331499	0.00309335	LYON01001518.1	2470	4115	-	hypothetical protein	LIM domain;
BSLG_02643	2.47622	0.000324904	0.00304607	LYON01000314.1	8205	12597	-	hypothetical protein	Domain of unknown function (DUF3508);
BSLG_03522	2.46408	5.41061e-09	1.711e-07	LYON01000487.1	738	8158	+	hypothetical protein	WD domain: G-beta repeat;
BSLG_08727	2.46142	1.92355e-12	1.0645e-10	LYON01003070.1	17	2692	-	hypothetical protein	Domain of unknown function (DUF4456)
BSLG_05702	2.45971	9.0543e-22	1.67799e-19	LYON01001134.1	1	2797	+	hypothetical protein%2C
BSLG_08663	2.4583	0.00806643	0.0406383	LYON01003000.1	983	2786	+	hypothetical protein
BSLG_01188	2.45444	5.46351e-08	1.43219e-06	LYON01000106.1	7399	13047	+	hypothetical protein%2C	WD domain: G-beta repeat;
BSLG_07569	2.44699	0.000138206	0.00148832	LYON01002082.1	1140	1761	-	hypothetical protein	Transcriptional regulator
BSLG_05550	2.44684	1.52712e-07	3.68776e-06	LYON01001077.1	8476	8936	+	hypothetical protein
BSLG_07263	2.44632	8.70389e-13	5.1001e-11	LYON01001888.1	2420	4600	-	hypothetical protein	Eukaryotic and archaeal DNA primase: large subunit;
BSLG_07398	2.44563	2.37809e-07	5.57382e-06	LYON01001973.1	164	2617	-	hypothetical protein	Peptidase family S41
BSLG_09826	2.43822	7.79665e-05	0.000915044	LYON01004618.1	982	1389	-	hypothetical protein
BSLG_03417	2.42517	0.0103595	0.049622	LYON01000463.1	15021	15871	+	hypothetical protein
BSLG_07564	2.42458	4.10405e-11	1.92383e-09	LYON01002079.1	1	963	+	hypothetical protein
BSLG_04311	2.41998	0.00685806	0.0356968	LYON01000679.1	7166	11245	-	hypothetical protein	Sperm-tail PG-rich repeat;
BSLG_08619	2.41475	0.000139685	0.00149416	LYON01002956.1	1820	2833	+	hypothetical protein
BSLG_05787	2.36471	1.41668e-17	1.56799e-15	LYON01001166.1	5559	6923	+	hypothetical protein
BSLG_01475	2.36287	0.000237775	0.00233067	LYON01000141.1	14694	16273	+	hypothetical protein	Calmodulin-binding;
BSLG_09669	2.36263	5.53345e-06	8.83688e-05	LYON01004349.1	220	405	+	hypothetical protein
BSLG_08548	2.34962	1.16941e-11	5.8981e-10	LYON01002884.1	11	2932	-	hypothetical protein	Ankyrin repeats (3 copies)
BSLG_01301	2.34189	6.49337e-30	2.15607e-27	LYON01000120.1	5229	12720	+	hypothetical protein	Ankyrin repeats (many copies); Ankyrin repeats (3 copies); Ankyrin repeat
BSLG_03998	2.34047	1.15092e-13	7.77258e-12	LYON01000600.1	4597	9348	-	hypothetical protein
BSLG_06967	2.33708	3.12293e-09	1.02414e-07	LYON01001717.1	1435	4301	-	hypothetical protein	WD domain: G-beta repeat;
BSLG_03558	2.33088	0.00142487	0.0102852	LYON01000496.1	4207	7728	-	hypothetical protein
BSLG_02426	2.32771	9.51197e-05	0.00109223	LYON01000276.1	3960	6912	-	hypothetical protein	Fungal specific transcription factor domain; Fungal Zn(2)-Cys(6) binuclear cluster domain
BSLG_04157	2.31282	5.76684e-19	7.41224e-17	LYON01000639.1	10965	11802	+	hypothetical protein
BSLG_06808	2.30766	0.00347566	0.0211432	LYON01001624.1	623	1655	-	hypothetical protein
BSLG_03156	2.30712	0.00554888	0.0301425	LYON01000412.1	2316	5013	+	hypothetical protein
BSLG_00025	2.30592	4.46284e-15	3.5634e-13	LYON01000002.1	5106	7358	-	hypothetical protein	DNA repair protein endonuclease SAE2/CtIP C-terminus
BSLG_03334	2.28171	3.25883e-06	5.62113e-05	LYON01000447.1	9824	12327	+	hypothetical protein	Leucine-rich repeat; Leucine rich repeat
BSLG_03027	2.27831	0.00592278	0.031677	LYON01000385.1	16394	17522	-	hypothetical protein
BSLG_01717	2.2709	6.71689e-05	0.000804916	LYON01000171.1	13218	13878	+	hypothetical protein
BSLG_06409	2.26325	2.00028e-05	0.000275307	LYON01001423.1	141	577	+	hypothetical protein
BSLG_00452	2.2485	1.38581e-12	7.94499e-11	LYON01000032.1	17309	20461	+	hypothetical protein	FtsJ-like methyltransferase;
BSLG_04022	2.23321	6.09448e-08	1.57685e-06	LYON01000606.1	2040	2693	-	hypothetical protein
BSLG_09489	2.23303	1.08159e-09	3.84784e-08	LYON01004044.1	333	589	+	hypothetical protein
BSLG_04624	2.23287	1.73829e-18	2.09885e-16	LYON01000768.1	1682	3760	+	hypothetical protein	Uncharacterised protein family (UPF0193);
BSLG_01620	2.23085	3.1765e-35	1.68757e-32	LYON01000159.1	18891	19703	-	hypothetical protein
BSLG_04696	2.22787	0.0016804	0.0117672	LYON01000787.1	5442	7420	+	hypothetical protein	Histidine phosphatase superfamily (branch 1);
BSLG_06632	2.22746	0.00483626	0.0270457	LYON01001528.1	425	939	+	hypothetical protein
BSLG_08604	2.22309	2.22816e-08	6.50411e-07	LYON01002946.1	934	1263	+	hypothetical protein
BSLG_02931	2.21866	0.00017344	0.00179967	LYON01000368.1	3881	4901	-	hypothetical protein
BSLG_02754	2.21282	0.000421593	0.00374129	LYON01000333.1	10527	13722	+	hypothetical protein	Leucine-rich repeat;
BSLG_01796	2.20883	3.25066e-08	8.99463e-07	LYON01000182.1	17698	20572	+	hypothetical protein	GDP/GTP exchange factor Sec2p;
BSLG_04447	2.2046	0.00413884	0.0239176	LYON01000714.1	7073	9573	+	hypothetical protein%2C
BSLG_02431	2.1971	5.25958e-09	1.66986e-07	LYON01000277.1	2719	4025	-	hypothetical protein
BSLG_02222	2.19511	1.15973e-30	4.0182e-28	LYON01000242.1	12828	14172	-	hypothetical protein	Variant SH3 domain; SH3 domain
BSLG_00138	2.1834	2.63989e-33	1.16874e-30	LYON01000008.1	34962	38628	+	hypothetical protein	Tetratricopeptide repeat; TPR repeat
BSLG_10086	2.17002	0.00237922	0.0156694	LYON01005133.1	1	1129	-	hypothetical protein
BSLG_02272	2.16912	6.85889e-05	0.000819468	LYON01000251.1	5672	7551	-	hypothetical protein	7 transmembrane sweet-taste receptor of 3 GCPR;
BSLG_04467	2.16757	4.95297e-12	2.61392e-10	LYON01000720.1	9099	9994	+	hypothetical protein
BSLG_03943	2.16034	0.00598641	0.0319958	LYON01000585.1	3662	6085	-	hypothetical protein	Serine incorporator (Serinc);
BSLG_08070	2.1568	3.40477e-06	5.82245e-05	LYON01002455.1	4	3501	+	hypothetical protein
BSLG_09946	2.14486	0.000351924	0.00324593	LYON01004850.1	226	1283	+	hypothetical protein
BSLG_06960	2.13837	7.83081e-07	1.55233e-05	LYON01001713.1	3291	5108	+	pantoate-beta-alanine ligase	panC: pantoate--beta-alanine ligase; cyt_tran_rel: cytidyltransferase-like domain; (TIGRfam),Pantoate-beta-alanine ligase
BSLG_07480	2.13454	1.48847e-19	2.15665e-17	LYON01002025.1	3627	3953	+	hypothetical protein
BSLG_07671	2.13026	9.58618e-05	0.00109917	LYON01002153.1	2634	4121	-	hypothetical protein
BSLG_07870	2.12906	4.22739e-32	1.6042e-29	LYON01002299.1	2225	3761	-	hypothetical protein	alpha/beta hydrolase fold; Alpha/beta hydrolase family
BSLG_05183	2.11958	2.01204e-19	2.76447e-17	LYON01000951.1	3744	4626	+	hypothetical protein	HD domain;
BSLG_04891	2.11853	3.88747e-08	1.05372e-06	LYON01000850.1	7	2122	-	hypothetical protein%2C
BSLG_05452	2.11775	8.47857e-05	0.000986361	LYON01001046.1	4216	5478	+	hypothetical protein
BSLG_08950	2.11488	3.28658e-10	1.2776e-08	LYON01003333.1	185	1357	-	hypothetical protein
BSLG_01610	2.10781	4.18697e-09	1.36188e-07	LYON01000158.1	4470	6412	+	hypothetical protein	Parkin co-regulated protein;
BSLG_01358	2.10742	3.86243e-07	8.59769e-06	LYON01000127.1	43	9369	+	hypothetical protein
BSLG_00511	2.09828	4.18007e-15	3.43412e-13	LYON01000037.1	13133	19407	+	hypothetical protein%2C
BSLG_01393	2.09331	0.000890226	0.00702397	LYON01000130.1	12502	13827	+	hypothetical protein
BSLG_00529	2.09104	5.67454e-07	1.18378e-05	LYON01000039.1	8255	10599	-	hypothetical protein	Zinc finger: C3HC4 type (RING finger);
BSLG_07922	2.08787	2.36752e-08	6.86065e-07	LYON01002340.1	6	2553	+	hypothetical protein	WD domain: G-beta repeat
BSLG_08977	2.0817	5.71936e-46	7.59626e-43	LYON01003358.1	1546	2357	-	hypothetical protein
BSLG_01814	2.07947	6.62642e-12	3.45137e-10	LYON01000184.1	12989	14908	+	hypothetical protein
BSLG_07517	2.07675	0.000384112	0.00346266	LYON01002049.1	3692	4406	+	hypothetical protein	Variant SH3 domain; SH3 domain
BSLG_00876	2.07516	1.54176e-14	1.13762e-12	LYON01000072.1	17012	20856	+	hypothetical protein
BSLG_07302	2.07377	3.53413e-08	9.67817e-07	LYON01001908.1	4582	4884	+	hypothetical protein
BSLG_04306	2.07269	2.64406e-06	4.68234e-05	LYON01000678.1	7130	9116	+	hypothetical protein	Inhibitor of Apoptosis domain;
BSLG_09428	2.07162	0.0030787	0.0192061	LYON01003945.1	1	889	-	hypothetical protein
BSLG_03311	2.0683	8.56164e-60	2.27426e-56	LYON01000443.1	360	1632	+	hypothetical protein
BSLG_08779	2.06168	4.04383e-05	0.000506686	LYON01003128.1	2131	2483	+	hypothetical protein
BSLG_08449	2.06075	3.57915e-08	9.76789e-07	LYON01002793.1	68	2158	-	hypothetical protein	Protein kinase domain
BSLG_04673	2.05758	1.5219e-08	4.54233e-07	LYON01000781.1	442	1832	+	hypothetical protein
BSLG_09825	2.05701	7.07312e-07	1.4379e-05	LYON01004618.1	281	610	+	hypothetical protein
BSLG_08819	2.04988	0.0051761	0.0285653	LYON01003169.1	1178	2066	-	hypothetical protein	von Willebrand factor type D domain
BSLG_06417	2.04057	4.39494e-08	1.17135e-06	LYON01001426.1	5309	6745	+	hypothetical protein	MT-A70;
BSLG_02849	2.03873	4.05654e-16	3.7589e-14	LYON01000351.1	10854	13566	+	hypothetical protein
BSLG_01354	2.03528	4.23542e-07	9.22187e-06	LYON01000126.1	12734	17855	-	hypothetical protein	Cyclic nucleotide-binding domain;
BSLG_04438	2.0313	5.17398e-15	4.08232e-13	LYON01000712.1	201	7875	-	hypothetical protein%2C	GATA zinc finger;
BSLG_07417	2.02917	9.74488e-05	0.00111256	LYON01001987.1	2002	3535	-	hypothetical protein	Homeobox domain
BSLG_01902	2.0276	1.65988e-21	2.93946e-19	LYON01000196.1	2474	8053	-	hypothetical protein	Leucine rich repeat; Leucine Rich Repeat
BSLG_03772	2.00846	0.00496077	0.0276043	LYON01000544.1	13925	14318	-	hypothetical protein
BSLG_02887	2.00829	1.59784e-10	6.52985e-09	LYON01000359.1	1820	7520	-	hypothetical protein	Microtubule associated;
BSLG_03956	2.00496	2.07492e-05	0.000284107	LYON01000589.1	1	2261	+	hypothetical protein	Tetratricopeptide repeat;
BSLG_06799	2.0027	0.00503686	0.0279129	LYON01001620.1	78	1007	+	hypothetical protein
BSLG_01449	2.00246	3.19989e-06	5.54347e-05	LYON01000138.1	18299	19916	+	hypothetical protein
< Up regulated genes log2 fold change cut off 2 >
BSLG_03547	1.98696	1.25715e-16	1.20701e-14	LYON01000494.1	4301	7721	+	hypothetical protein
BSLG_06322	1.98447	1.0017e-07	2.49455e-06	LYON01001384.1	8	185	-	hypothetical protein	Ubiquitin-2 like Rad60 SUMO-like; Ubiquitin family
BSLG_04785	1.97427	7.51894e-32	2.72357e-29	LYON01000817.1	2227	3947	+	hypothetical protein	Membrane-associating domain;
BSLG_01688	1.97252	8.13751e-07	1.59724e-05	LYON01000167.1	18555	23616	-	hypothetical protein	alpha/beta hydrolase fold; Carboxylesterase family; ABC-2 type transporter; ABC transporter
BSLG_05815	1.97119	6.87261e-05	0.000819878	LYON01001176.1	1402	2574	-	hypothetical protein	Putative methyltransferase;
BSLG_04235	1.97005	3.79001e-08	1.03081e-06	LYON01000660.1	10356	11333	+	hypothetical protein	F-box domain;
BSLG_04017	1.96352	2.56762e-12	1.40147e-10	LYON01000604.1	12084	13566	-	hypothetical protein
BSLG_00280	1.9633	0.00790048	0.0399232	LYON01000018.1	26504	28038	-	hypothetical protein	Sin3 binding region of histone deacetylase complex subunit SAP30;
BSLG_00821	1.96004	5.63032e-20	8.79766e-18	LYON01000066.1	18247	22009	-	hypothetical protein	Zinc finger: C3HC4 type (RING finger); Ring finger domain
BSLG_02043	1.95499	4.31605e-07	9.37182e-06	LYON01000215.1	86	4169	-	hypothetical protein%2C	Protein tyrosine kinase; Protein kinase domain; PH domain; P21-Rho-binding domain; Kinase-like
BSLG_06251	1.95037	2.52941e-05	0.000335948	LYON01001354.1	4708	5597	+	hypothetical protein	Cysteine-rich secretory protein family;
BSLG_08306	1.94594	2.35318e-05	0.000315698	LYON01002652.1	1303	2293	+	hypothetical protein
BSLG_05321	1.94454	0.00041044	0.0036627	LYON01000998.1	6868	9462	-	hypothetical protein
BSLG_04945	1.9422	8.81936e-07	1.72048e-05	LYON01000868.1	804	2642	+	cyclin-dependent kinase	Protein tyrosine kinase; Protein kinase domain
BSLG_07133	1.9396	2.15031e-05	0.00029292	LYON01001813.1	2656	2991	+	hypothetical protein
BSLG_02512	1.93832	8.07118e-07	1.59218e-05	LYON01000290.1	9689	11182	-	hypothetical protein	FAM72 protein;
BSLG_02191	1.9383	3.88499e-13	2.43776e-11	LYON01000237.1	18020	22184	-	hypothetical protein
BSLG_05841	1.93162	3.10812e-13	1.98149e-11	LYON01001186.1	1	2780	-	hypothetical protein	F-box-like;
BSLG_04995	1.93114	0.00196926	0.0133558	LYON01000884.1	951	1124	+	hypothetical protein
BSLG_05626	1.92717	0.000292462	0.00278784	LYON01001104.1	6731	8719	-	hypothetical protein	DnaJ domain;
BSLG_04259	1.92652	8.67725e-06	0.000131964	LYON01000666.1	6459	8164	+	hypothetical protein
BSLG_09847	1.91883	0.000643923	0.00539015	LYON01004661.1	1	1095	-	hypothetical protein
BSLG_00152	1.90478	0.000581301	0.00493332	LYON01000009.1	33615	33962	+	hypothetical protein
BSLG_01851	1.89397	4.02148e-07	8.8617e-06	LYON01000189.1	13401	16357	+	hypothetical protein
BSLG_04841	1.89333	0.000128061	0.00140374	LYON01000834.1	9293	10053	-	hypothetical protein
BSLG_01888	1.88897	3.61867e-17	3.84496e-15	LYON01000194.1	6436	9132	-	hypothetical protein	Tetratricopeptide repeat; TPR repeat
BSLG_00255	1.88529	3.38039e-10	1.30769e-08	LYON01000016.1	44061	45596	-	hypothetical protein	Homoserine dehydrogenase: NAD binding domain; Homoserine dehydrogenase
BSLG_05532	1.87813	7.40348e-07	1.49363e-05	LYON01001071.1	8	3977	-	hypothetical protein	B-box zinc finger;
BSLG_04635	1.84645	3.21648e-08	8.94483e-07	LYON01000771.1	1	3318	-	hypothetical protein
BSLG_02646	1.84285	7.96355e-34	3.96635e-31	LYON01000315.1	1	894	+	hypothetical protein
BSLG_04213	1.84027	7.66083e-12	3.93865e-10	LYON01000656.1	1	1983	+	hypothetical protein
BSLG_06196	1.83874	4.14982e-08	1.11723e-06	LYON01001330.1	1057	2034	+	hypothetical protein	Hus1-like protein;
BSLG_01671	1.82974	3.92588e-06	6.60029e-05	LYON01000165.1	9688	10502	-	hypothetical protein	Predicted coiled-coil protein (DUF2205);
BSLG_09712	1.82917	2.18685e-05	0.000296378	LYON01004435.1	1	1173	-	hypothetical protein
BSLG_07964	1.82498	1.84841e-14	1.35138e-12	LYON01002371.1	2452	3585	+	hypothetical protein
BSLG_00909	1.82427	1.81935e-21	3.15182e-19	LYON01000076.1	328	2391	+	hypothetical protein	Tubulin/FtsZ family: GTPase domain; Tubulin C-terminal domain
BSLG_02997	1.81624	9.0355e-24	2.05725e-21	LYON01000380.1	1801	5761	-	hypothetical protein%2C
BSLG_05707	1.81273	3.52666e-05	0.000448229	LYON01001136.1	1924	2826	+	hypothetical protein
BSLG_03091	1.80817	3.49518e-22	6.79344e-20	LYON01000398.1	11523	17077	-	hypothetical protein%2C	UBX domain; Leucine Rich repeat
BSLG_02237	1.8034	3.72204e-12	2.00412e-10	LYON01000245.1	160	686	-	hypothetical protein	Polysaccharide deacetylase;
BSLG_07966	1.79959	0.00122999	0.0091377	LYON01002375.1	35	1362	+	hypothetical protein
BSLG_04731	1.79636	0.00357288	0.0215801	LYON01000798.1	10104	11035	+	hypothetical protein	Hypothetical protein (DUF2410);
BSLG_07843	1.79548	1.16961e-17	1.33152e-15	LYON01002276.1	1	1980	-	hypothetical protein	Common central domain of tyrosinase;
BSLG_02259	1.79447	1.43526e-06	2.6786e-05	LYON01000249.1	3842	5261	+	hypothetical protein	Glycosyl hydrolase family 26;
BSLG_01866	1.7935	2.48269e-05	0.000330845	LYON01000191.1	8186	9585	+	hypothetical protein
BSLG_05254	1.79301	1.43336e-14	1.06752e-12	LYON01000976.1	2706	5682	+	hypothetical protein	ABC1 family;
BSLG_09808	1.78906	0.000584141	0.00494385	LYON01004591.1	1	1425	-	hypothetical protein	Sec7 domain; Domain of unknown function (DUF1981)
BSLG_04161	1.78117	5.17848e-17	5.22371e-15	LYON01000640.1	6073	7918	+	hypothetical protein
BSLG_05169	1.77774	5.89712e-11	2.62537e-09	LYON01000947.1	3267	5635	+	hypothetical protein
BSLG_07143	1.77716	1.19993e-06	2.27131e-05	LYON01001820.1	1426	5159	+	hypothetical protein	Domain of unknown function (DUF3342); BTB/POZ domain
BSLG_01817	1.77078	4.98361e-18	5.75571e-16	LYON01000185.1	1	1222	-	hypothetical protein
BSLG_05023	1.76632	1.60924e-23	3.46594e-21	LYON01000893.1	2969	5096	-	hypothetical protein	Acyl-CoA dehydrogenase: middle domain; Acyl-CoA dehydrogenase: N-terminal domain; Acyl-CoA dehydrogenase: C-terminal domain
BSLG_04232	1.76493	7.60324e-36	4.66079e-33	LYON01000660.1	7	4225	+	hypothetical protein	Major Facilitator Superfamily;
BSLG_03640	1.76296	4.11145e-13	2.5597e-11	LYON01000514.1	10879	14960	+	hypothetical protein
BSLG_07049	1.75922	7.67508e-13	4.5987e-11	LYON01001764.1	205	2261	+	hypothetical protein	alpha/beta hydrolase fold; Carboxylesterase family
BSLG_04718	1.7579	0.000932921	0.00728867	LYON01000795.1	743	5625	-	hypothetical protein	GAF domain; Adenylate and Guanylate cyclase catalytic domain
BSLG_01860	1.75602	0.00139438	0.0100925	LYON01000190.1	14884	22260	-	hypothetical protein	WD domain: G-beta repeat; Villin headpiece domain; Gelsolin repeat; Domain of unknown function (DUF1900)
BSLG_08702	1.75462	4.42828e-05	0.000548818	LYON01003041.1	87	2727	-	hypothetical protein	Mediator of RNA polymerase II transcription subunit 1
BSLG_00749	1.75237	3.54773e-07	7.98641e-06	LYON01000059.1	10195	12926	-	hypothetical protein	VRR-NUC domain;
BSLG_06581	1.74819	0.000445268	0.00392649	LYON01001504.1	3344	5368	+	hypothetical protein	Histidine phosphatase superfamily (branch 2);
BSLG_03548	1.74382	1.02587e-15	8.98373e-14	LYON01000494.1	8393	11722	+	hypothetical protein	Cellulase (glycosyl hydrolase family 5);
BSLG_07984	1.7367	0.00937888	0.0457968	LYON01002389.1	1	511	+	hypothetical protein
BSLG_00428	1.73548	0.00170278	0.0118926	LYON01000030.1	5359	6133	+	hypothetical protein
BSLG_02421	1.73547	4.47158e-15	3.5634e-13	LYON01000275.1	1554	6693	-	hypothetical protein
BSLG_01135	1.7344	0.000136497	0.00147712	LYON01000100.1	9010	12995	+	hypothetical protein	Exocyst complex component Sec10;
BSLG_05450	1.73241	0.00412011	0.0238721	LYON01001045.1	4193	7179	-	hypothetical protein	Peptidase family S41;
BSLG_09479	1.73205	0.000111235	0.00124499	LYON01004027.1	26	1799	+	hypothetical protein
BSLG_05004	1.72825	3.23976e-11	1.52767e-09	LYON01000886.1	8008	10381	+	hypothetical protein	TB2/DP1: HVA22 family;
BSLG_02496	1.72806	2.81044e-06	4.92229e-05	LYON01000288.1	6077	9144	+	hypothetical protein	Variant SH3 domain; SH3 domain
BSLG_04154	1.72285	0.0074773	0.0382947	LYON01000638.1	10382	11251	-	hypothetical protein
BSLG_00180	1.71587	5.8868e-16	5.271e-14	LYON01000011.1	17332	23409	-	hypothetical protein
BSLG_02438	1.71493	5.51338e-05	0.000669758	LYON01000277.1	14851	20475	-	hypothetical protein
BSLG_02840	1.70728	1.69417e-12	9.57509e-11	LYON01000349.1	5721	11280	-	hypothetical protein	DNA replication regulator SLD3;
BSLG_02762	1.70674	0.00472561	0.0266028	LYON01000335.1	2995	4445	+	hypothetical protein	MIP: MIP family channel proteins; (TIGRfam),Major intrinsic protein
BSLG_02661	1.70463	6.03006e-26	1.55012e-23	LYON01000318.1	37	3605	+	hypothetical protein
BSLG_06007	1.70077	4.28638e-09	1.38854e-07	LYON01001251.1	999	2273	+	hypothetical protein	Scavenger mRNA decapping enzyme C-term binding; HIT domain
BSLG_06812	1.69997	0.000545841	0.00467218	LYON01001626.1	1	2114	+	hypothetical protein
BSLG_02422	1.69839	4.31828e-06	7.1395e-05	LYON01000275.1	6700	11673	+	hypothetical protein%2C	Glycosyl hydrolase family 76;
BSLG_08858	1.69757	2.96106e-08	8.36761e-07	LYON01003215.1	234	1919	+	hypothetical protein
BSLG_04999	1.69754	0.000266861	0.00257459	LYON01000885.1	6230	9733	+	hypothetical protein%2C	Kinesin motor domain;
BSLG_00893	1.69625	1.38003e-06	2.58763e-05	LYON01000074.1	14571	16421	+	hypothetical protein	Leucine-rich repeat; Leucine rich repeat; Leucine Rich repeats (2 copies)
BSLG_02090	1.69592	2.44807e-18	2.91174e-16	LYON01000222.1	13825	20638	+	hypothetical protein%2C	Glycosyl hydrolase family 47;
BSLG_09144	1.69369	0.000714139	0.00587303	LYON01003556.1	1	2191	+	hypothetical protein%2C
BSLG_05009	1.69288	4.06956e-05	0.000509111	LYON01000888.1	812	2221	-	hypothetical protein
BSLG_00884	1.69276	9.85637e-07	1.90644e-05	LYON01000073.1	17211	21027	-	hypothetical protein%2C	Protein tyrosine kinase; Protein kinase domain; Lipopolysaccharide kinase (Kdo/WaaP) family; Kinase-like
BSLG_08146	1.68812	2.47536e-07	5.75107e-06	LYON01002520.1	2815	3506	+	hypothetical protein
BSLG_03830	1.68791	0.000349789	0.00323372	LYON01000558.1	3348	10371	+	hypothetical protein	FHA domain;
BSLG_06444	1.676	4.37649e-06	7.1925e-05	LYON01001441.1	3825	6707	-	hypothetical protein	Domain of unknown function (DUF1981);
BSLG_01193	1.67454	0.000353079	0.00325281	LYON01000106.1	23066	23275	-	hypothetical protein
BSLG_01033	1.66894	5.30936e-05	0.000646947	LYON01000089.1	8538	11215	+	hypothetical protein
BSLG_00773	1.65836	9.61459e-08	2.40939e-06	LYON01000061.1	20361	21904	+	hypothetical protein
BSLG_03556	1.65616	1.18402e-11	5.93424e-10	LYON01000496.1	490	2828	-	hypothetical protein	Mannosyltransferase (PIG-M); GPI transamidase subunit PIG-U
BSLG_05459	1.649	1.91139e-15	1.62041e-13	LYON01001048.1	4739	8604	+	hypothetical protein	Whi5 like;
BSLG_06837	1.64755	1.33006e-17	1.49285e-15	LYON01001641.1	13	2412	+	hypothetical protein	ABC transporter;
BSLG_05669	1.63924	0.000372401	0.00338002	LYON01001120.1	2234	5925	-	calcium-translocating P-type	ATPase_P-type: HAD ATPase: P-type: family IC; ATPase-IIB_Ca: calcium-translocating P-type ATPase: PMCA-type; (TIGRfam),haloacid dehalogenase-like hydrolase; Putative hydrolase of sodium-potassium ATPase alpha subunit; E1-E2 ATPase; Cation transporting ATPase: C-terminus
BSLG_00026	1.63611	3.59053e-06	6.11129e-05	LYON01000002.1	8103	9171	+	hypothetical protein
BSLG_01567	1.63414	2.28338e-07	5.39948e-06	LYON01000152.1	20108	21578	+	hypothetical protein
BSLG_02710	1.62981	0.000151689	0.00160319	LYON01000326.1	15672	18764	+	hypothetical protein
BSLG_02572	1.62123	3.72778e-13	2.35767e-11	LYON01000301.1	17691	19836	+	hypothetical protein
BSLG_00471	1.62092	5.64312e-08	1.46961e-06	LYON01000034.1	8	265	-	hypothetical protein
BSLG_03694	1.61803	0.0085902	0.0426513	LYON01000528.1	1264	3910	-	hypothetical protein	F-box-like; F-box domain
BSLG_01819	1.6131	1.82342e-17	1.99052e-15	LYON01000185.1	3909	19977	+	hypothetical protein	P-loop containing dynein motor region D4; P-loop containing dynein motor region D3; Microtubule-binding stalk of dynein motor; Hydrolytic ATP binding site of dynein motor region D1; Dynein heavy chain: N-terminal region 2; Dynein heavy chain and region D6 of dynein motor
BSLG_05426	1.61173	1.73993e-12	9.76442e-11	LYON01001036.1	6015	8214	-	hypothetical protein	SWIRM domain;
BSLG_09582	1.61105	0.00332788	0.0204471	LYON01004187.1	1	1713	-	hypothetical protein
BSLG_07262	1.61049	7.38976e-15	5.6624e-13	LYON01001888.1	5	2469	-	hypothetical protein
BSLG_02900	1.60779	0.000674938	0.00560269	LYON01000363.1	910	2204	-	hypothetical protein	Sin3 binding region of histone deacetylase complex subunit SAP30;
BSLG_07995	1.60738	0.000357049	0.00327049	LYON01002397.1	21	206	+	hypothetical protein	Guanylate kinase
BSLG_02871	1.60408	0.000928842	0.00727106	LYON01000355.1	17441	18365	+	hypothetical protein	Mitochondrial carrier protein;
BSLG_00900	1.60276	4.196e-26	1.1146e-23	LYON01000075.1	9379	10726	-	hypothetical protein	Protein of unknown function (DUF1637); Cysteine dioxygenase type I
BSLG_02481	1.59876	3.34479e-05	0.000428611	LYON01000285.1	9621	13022	+	hypothetical protein	Protein tyrosine kinase; Protein kinase domain; Protein kinase C terminal domain
BSLG_04071	1.59815	0.00030571	0.00289679	LYON01000617.1	558	3570	-	hypothetical protein	Piwi domain; PAZ domain; Domain of unknown function (DUF1785)
BSLG_06195	1.59662	6.32031e-05	0.000760824	LYON01001330.1	622	837	+	hypothetical protein	Hus1-like protein;
BSLG_08358	1.59584	7.82912e-06	0.000120444	LYON01002703.1	1233	3204	+	hypothetical protein	Glyoxal oxidase N-terminus
BSLG_03706	1.59186	0.00316257	0.0196706	LYON01000531.1	1	1174	+	hypothetical protein	Ring finger domain;
BSLG_00899	1.59182	0.00016196	0.00168713	LYON01000075.1	6809	8119	-	hypothetical protein	Tetraspanin family;
BSLG_04392	1.59151	0.00257617	0.0166096	LYON01000699.1	1891	4214	-	hypothetical protein	Domain of unknown function (DUF4455);
BSLG_04276	1.59137	0.00466648	0.0263414	LYON01000671.1	1	1387	-	hypothetical protein
BSLG_02406	1.58914	0.000117542	0.00130823	LYON01000273.1	345	873	+	hypothetical protein
BSLG_06123	1.58751	0.0043042	0.0246587	LYON01001299.1	57	4444	+	hypothetical protein	Plasma-membrane choline transporter;
BSLG_04303	1.5873	0.00226742	0.0149951	LYON01000678.1	1	2535	-	hypothetical protein	Mis12-Mtw1 protein family;
BSLG_01470	1.58637	2.47369e-06	4.40019e-05	LYON01000140.1	24343	26873	-	hypothetical protein	C2 domain;
BSLG_05540	1.58003	0.000355779	0.00327013	LYON01001074.1	3	3336	+	hypothetical protein	Helicase conserved C-terminal domain; Class II histone deacetylase complex subunits 2 and 3
BSLG_07202	1.57962	7.579e-08	1.91737e-06	LYON01001854.1	1514	2928	+	hypothetical protein
BSLG_04352	1.57876	0.00391914	0.0229644	LYON01000690.1	998	2476	+	hypothetical protein
BSLG_02984	1.57861	0.000132672	0.00144632	LYON01000377.1	1971	7745	+	hypothetical protein
BSLG_01544	1.57842	0.000129898	0.00141997	LYON01000149.1	21184	25531	-	hypothetical protein	Cullin family;
BSLG_01491	1.57734	9.7604e-05	0.00111274	LYON01000143.1	18697	25384	+	hypothetical protein	Zinc finger: C3HC4 type (RING finger); SNF2 family N-terminal domain; Ring finger domain; Helicase conserved C-terminal domain
BSLG_09143	1.57098	0.000288069	0.00275585	LYON01003555.1	1	1464	+	hypothetical protein
BSLG_03122	1.56473	0.000715291	0.00587645	LYON01000405.1	8528	12122	-	hypothetical protein	ABC transporter;
BSLG_07965	1.55287	7.92393e-13	4.71237e-11	LYON01002373.1	155	3158	-	hypothetical protein
BSLG_05671	1.55095	2.63734e-08	7.50605e-07	LYON01001121.1	1004	7120	+	hypothetical protein
BSLG_07204	1.55058	3.39099e-08	9.35045e-07	LYON01001855.1	292	5054	+	hypothetical protein	PAP2 superfamily;
BSLG_03562	1.55025	7.706e-06	0.00011878	LYON01000496.1	12514	15325	+	hypothetical protein
BSLG_09779	1.54616	0.00847797	0.0422784	LYON01004554.1	1	1453	+	hypothetical protein	Fungalysin metallopeptidase (M36)
BSLG_05496	1.53948	0.000410363	0.0036627	LYON01001059.1	7774	8100	+	hypothetical protein
BSLG_06079	1.53923	1.2352e-06	2.33253e-05	LYON01001279.1	71	1096	+	hypothetical protein
BSLG_06768	1.53438	0.00687501	0.0357134	LYON01001600.1	4515	5942	+	hypothetical protein	Fungal domain of unknown function (DUF1712);
BSLG_07317	1.53114	1.80295e-12	1.00474e-10	LYON01001918.1	10	4794	-	hypothetical protein	Calpain family cysteine protease;
BSLG_06556	1.52072	8.32766e-08	2.1001e-06	LYON01001493.1	509	2836	-	hypothetical protein
BSLG_09247	1.51991	0.00567965	0.0306232	LYON01003689.1	408	1322	-	hypothetical protein
BSLG_06405	1.51811	1.19951e-11	5.96217e-10	LYON01001421.1	3171	5954	+	hypothetical protein%2C
BSLG_05960	1.51617	0.0100435	0.0484876	LYON01001231.1	6718	7615	-	hypothetical protein
BSLG_03714	1.51207	0.000216967	0.0021694	LYON01000532.1	13963	14587	-	hypothetical protein
BSLG_06527	1.50975	0.000188322	0.00193145	LYON01001480.1	1	919	+	hypothetical protein
BSLG_04360	1.5095	0.000160706	0.00168067	LYON01000691.1	4617	5615	-	hypothetical protein	Metallo-beta-lactamase superfamily;
BSLG_05693	1.50583	5.77179e-12	3.02602e-10	LYON01001130.1	1371	5528	-	hypothetical protein	Type I phosphodiesterase / nucleotide pyrophosphatase;
BSLG_06360	1.49366	7.93611e-06	0.000121855	LYON01001401.1	1	999	+	hypothetical protein
BSLG_05739	1.48997	4.08602e-05	0.000510368	LYON01001148.1	5892	8422	+	hypothetical protein	Common central domain of tyrosinase;
BSLG_00221	1.48374	8.3467e-06	0.000127423	LYON01000014.1	22486	24421	+	hypothetical protein	PQ loop repeat;
BSLG_04698	1.48321	4.74196e-09	1.51762e-07	LYON01000788.1	9	1248	+	hypothetical protein	Domain of unknown function (DUF1929);
BSLG_03120	1.4806	3.34495e-32	1.33279e-29	LYON01000405.1	1	5364	-	hypothetical protein	Smg-4/UPF3 family;
BSLG_00538	1.47205	4.49004e-09	1.44863e-07	LYON01000039.1	38399	39464	+	hypothetical protein	Endonuclease/Exonuclease/phosphatase family;
BSLG_02236	1.47004	1.36076e-05	0.000195385	LYON01000244.1	15968	21216	+	hypothetical protein	PH domain;
BSLG_07898	1.46721	4.81402e-10	1.82681e-08	LYON01002321.1	417	3845	-	hypothetical protein
BSLG_00220	1.46583	4.78173e-23	9.77067e-21	LYON01000014.1	14370	16871	-	hypothetical protein	GATA zinc finger;
BSLG_04686	1.46321	7.07251e-08	1.80067e-06	LYON01000784.1	5358	8556	-	hypothetical protein	Protein tyrosine kinase; Protein kinase domain
BSLG_06332	1.45583	4.92294e-14	3.41138e-12	LYON01001389.1	444	2928	+	hypothetical protein	Putative serine esterase (DUF676); PGAP1-like protein; Alpha/beta hydrolase family
BSLG_04231	1.45491	1.98297e-09	6.81133e-08	LYON01000659.1	10272	10752	+	hypothetical protein
BSLG_01350	1.44697	1.55566e-05	0.000217874	LYON01000126.1	1497	3360	-	hypothetical protein
BSLG_01854	1.44154	0.000137723	0.00148514	LYON01000189.1	21552	23935	-	hypothetical protein	NACHT domain; CDC6: C terminal; ATPase family associated with various cellular activities (AAA); AAA domain; AAA ATPase domain
BSLG_04936	1.44144	5.46411e-10	2.06367e-08	LYON01000865.1	5259	10057	+	hypothetical protein	Vacuolar sorting protein 9 (VPS9) domain; PX domain; Ankyrin repeats (many copies); Ankyrin repeats (3 copies); Ankyrin repeat
BSLG_04760	1.43815	7.56245e-06	0.000116793	LYON01000809.1	6691	10867	+	hypothetical protein	Type III restriction enzyme: res subunit; SNF2 family N-terminal domain; Helicase conserved C-terminal domain; DEAD/DEAH box helicase; Class II histone deacetylase complex subunits 2 and 3
BSLG_00454	1.43795	4.44204e-29	1.41595e-26	LYON01000032.1	26113	28282	+	hypothetical protein
BSLG_01345	1.43352	2.07223e-07	4.95903e-06	LYON01000125.1	11175	14063	-	homoaconitase Aconitase	h_aconitase: homoaconitase(TIGRfam); Aconitase family (aconitate hydratase); Aconitase C-terminal domain
BSLG_08474	1.43106	4.61097e-17	4.77206e-15	LYON01002816.1	687	1280	-	hypothetical protein
BSLG_06652	1.42845	9.66199e-05	0.00110468	LYON01001539.1	6	1907	-	hypothetical protein	Splicing factor: Prp19-binding domain;
BSLG_02482	1.42615	1.99062e-11	9.55616e-10	LYON01000285.1	13549	20458	-	hypothetical protein%2C
BSLG_08165	1.42139	0.00903889	0.0444635	LYON01002540.1	1071	2081	-	hypothetical protein
BSLG_07468	1.41502	3.02839e-09	9.97241e-08	LYON01002020.1	161	3540	-	acetate-CoA ligase	Ac_CoA_lig_AcsA: acetate--CoA ligase; (TIGRfam),AMP-binding enzyme C-terminal domain; AMP-binding enzyme
BSLG_02752	1.41453	1.92742e-09	6.67808e-08	LYON01000333.1	3139	5518	-	hypothetical protein	Velvet factor;
BSLG_04475	1.41192	0.00383129	0.0225992	LYON01000723.1	678	1145	+	hypothetical protein
BSLG_06176	1.41162	1.04902e-27	2.98559e-25	LYON01001322.1	1	2385	+	hypothetical protein	Protein tyrosine kinase; Protein kinase domain
BSLG_08261	1.40805	1.47844e-10	6.13629e-09	LYON01002617.1	31	3320	+	hypothetical protein
BSLG_02763	1.40726	4.19371e-14	2.9839e-12	LYON01000335.1	5934	9058	+	hypothetical protein	Peptidase family S41;
BSLG_07328	1.40719	3.22144e-08	8.94483e-07	LYON01001927.1	1084	3753	+	hypothetical protein	TIGR00049: iron-sulfur cluster assembly accessory protein; (TIGRfam),Iron-sulphur cluster biosynthesis
BSLG_06787	1.40676	0.000187086	0.00192125	LYON01001612.1	3593	5998	-	hypothetical protein	Xylanase inhibitor C-terminal; Eukaryotic aspartyl protease
BSLG_06598	1.40184	1.29267e-07	3.15023e-06	LYON01001512.1	3018	5657	-	hypothetical protein	Protein of unknown function (DUF1681);
BSLG_04101	1.4003	2.47306e-19	3.34031e-17	LYON01000625.1	500	2714	+	hypothetical protein	Major intrinsic protein;
BSLG_01145	1.40005	0.00381726	0.0225498	LYON01000101.1	4113	5726	-	hypothetical protein
BSLG_05131	1.39936	6.54625e-08	1.6774e-06	LYON01000934.1	2887	9993	-	hypothetical protein%2C	MCM2/3/5 family; AAA domain (dynein-related subfamily)
BSLG_07344	1.3986	8.48515e-15	6.37907e-13	LYON01001937.1	46	3156	+	hypothetical protein	Mediator of RNA polymerase II transcription subunit 1;
BSLG_02340	1.39797	1.4237e-05	0.000202598	LYON01000261.1	1286	3323	+	hypothetical protein
BSLG_07188	1.39072	0.00051142	0.00441072	LYON01001845.1	1	2335	-	hypothetical protein
BSLG_01746	1.38764	7.26061e-10	2.66635e-08	LYON01000175.1	1	3856	-	hypothetical protein	Adenylate kinase;
BSLG_00791	1.38762	2.10989e-07	5.03405e-06	LYON01000063.1	13631	14716	+	hypothetical protein
BSLG_10026	1.38558	0.00266257	0.0170838	LYON01005006.1	429	739	+	hypothetical protein
BSLG_03778	1.38419	0.00217175	0.0145069	LYON01000546.1	16	2117	+	hypothetical protein
BSLG_04188	1.38373	1.07276e-06	2.05501e-05	LYON01000649.1	39	4620	-	hypothetical protein	Protein tyrosine kinase; Protein kinase domain
BSLG_06462	1.37903	1.33991e-11	6.59118e-10	LYON01001449.1	983	1961	-	hypothetical protein
BSLG_06187	1.37381	0.00582471	0.0311943	LYON01001325.1	6844	7168	+	hypothetical protein
BSLG_05286	1.36462	7.25997e-06	0.000112777	LYON01000988.1	1	8177	+	hypothetical protein	GOGAT_sm_gam: glutamate synthase: NADH/NADPH: small subunit; (TIGRfam),Pyridine nucleotide-disulphide oxidoreductase; NAD(P)-binding Rossmann-like domain; Glutamine amidotransferases class-II; Glutamate synthase central domain; GXGXG motif
BSLG_06202	1.36137	0.00122427	0.00911793	LYON01001332.1	24	2574	-	hypothetical protein	Herpesviridae UL52/UL70 DNA primase;
BSLG_08160	1.36105	6.11107e-09	1.9201e-07	LYON01002532.1	1193	3483	-	hypothetical protein	UV radiation resistance protein and autophagy-related subunit 14
BSLG_07429	1.35626	1.26231e-05	0.000182235	LYON01001995.1	2999	4484	+	hypothetical protein
BSLG_06046	1.35572	0.0021864	0.0145802	LYON01001265.1	3225	4702	-	hypothetical protein
BSLG_04946	1.35373	0.00244241	0.0159669	LYON01000868.1	2749	3393	-	hypothetical protein	Polyketide cyclase / dehydrase and lipid transport;
BSLG_08962	1.35217	6.86587e-10	2.55673e-08	LYON01003344.1	59	2395	-	hypothetical protein	ABC-2 type transporter; ABC transporter
BSLG_02833	1.352	5.59166e-10	2.10188e-08	LYON01000348.1	4542	8037	+	hypothetical protein	Holliday junction DNA helicase ruvB N-terminus; ATPase family associated with various cellular activities (AAA)
BSLG_04674	1.34756	4.46314e-11	2.05588e-09	LYON01000781.1	2862	6542	+	hypothetical protein	Ferric reductase like transmembrane component; Ferric reductase NAD binding domain; FAD-binding domain
BSLG_02335	1.34617	0.000138681	0.00148942	LYON01000260.1	1	3164	-	hypothetical protein
BSLG_08191	1.34543	0.00578227	0.0310087	LYON01002560.1	1	2705	-	hypothetical protein
BSLG_02471	1.34371	3.36474e-05	0.000430395	LYON01000283.1	17844	20228	+	hypothetical protein
BSLG_00235	1.34233	4.41715e-15	3.5634e-13	LYON01000015.1	24777	27063	-	hypothetical protein	Homeobox domain;
BSLG_01052	1.33845	4.82932e-19	6.30899e-17	LYON01000091.1	1629	4414	+	hypothetical protein	Mitochondrial carrier protein;
BSLG_06008	1.33305	3.51456e-10	1.35302e-08	LYON01001251.1	2447	4577	-	hypothetical protein	Protein tyrosine kinase; Protein kinase domain
BSLG_03790	1.32908	0.00481713	0.0269766	LYON01000548.1	11665	13763	-	hypothetical protein	Lipase (class 3);
BSLG_05114	1.32512	9.67761e-14	6.59153e-12	LYON01000928.1	6200	10049	-	hypothetical protein%2C	RNA recognition motif. (a.k.a. RRM: RBD: or RNP domain);
BSLG_08642	1.32126	0.000172832	0.0017957	LYON01002980.1	1054	2477	+	hypothetical protein	Polysaccharide deacetylase; Chitin recognition protein
BSLG_03476	1.31444	0.000228658	0.00225238	LYON01000477.1	3407	5072	-	hypothetical protein
BSLG_06725	1.31219	0.0100104	0.0484056	LYON01001578.1	291	1574	+	hypothetical protein
BSLG_01185	1.31042	0.000161152	0.00168091	LYON01000105.1	26057	28180	-	hypothetical protein	Fungalysin metallopeptidase (M36);
BSLG_05024	1.31025	0.00224384	0.0148515	LYON01000893.1	6316	9195	-	hypothetical protein	Sodium/hydrogen exchanger family;
BSLG_07129	1.3075	7.17466e-19	8.93358e-17	LYON01001810.1	1296	3590	-	hypothetical protein
BSLG_04039	1.30716	1.37474e-06	2.58379e-05	LYON01000610.1	994	2624	-	hypothetical protein	Leucine Rich Repeat;
BSLG_08177	1.30178	3.01896e-09	9.97241e-08	LYON01002549.1	316	1397	-	hypothetical protein	Ribosomal protein L36e
BSLG_08012	1.30116	0.00404981	0.0235663	LYON01002410.1	629	3674	+	hypothetical protein	Regulator of G protein signaling domain
BSLG_00451	1.29787	8.32545e-11	3.62544e-09	LYON01000032.1	14707	17307	+	hypothetical protein	von Willebrand factor type D domain;
BSLG_07000	1.29544	0.00157104	0.0111285	LYON01001736.1	375	4998	+	hypothetical protein	RhoGAP domain; Fes/CIP4: and EFC/F-BAR homology domain
BSLG_07138	1.29365	0.00242418	0.0158998	LYON01001817.1	393	4388	-	hypothetical protein
BSLG_00104	1.29323	2.72433e-06	4.80314e-05	LYON01000006.1	11727	20030	-	hypothetical protein	RhoGEF domain; RhoGAP domain
BSLG_06561	1.29194	1.09254e-05	0.000160799	LYON01001495.1	1	5550	+	citrate (Si)-synthase	cit_synth_I: citrate (Si)-synthase; (TIGRfam),Citrate synthase
BSLG_05572	1.28941	1.60765e-06	2.96559e-05	LYON01001085.1	5981	8883	+	hypothetical protein	Type IIB DNA topoisomerase;
BSLG_05372	1.28774	0.00573665	0.0308343	LYON01001016.1	5004	6182	+	hypothetical protein
BSLG_07072	1.28733	9.78599e-06	0.000146588	LYON01001777.1	3923	5339	+	hypothetical protein
BSLG_03395	1.28466	0.000906127	0.0071155	LYON01000458.1	13054	15994	+	hypothetical protein
BSLG_04745	1.28278	2.35641e-25	5.8682e-23	LYON01000803.1	749	4408	+	hypothetical protein	Regulatory subunit of type II PKA R-subunit; Cyclic nucleotide-binding domain
BSLG_03149	1.27304	0.00538862	0.0294526	LYON01000411.1	3	651	+	hypothetical protein	Oxysterol-binding protein;
BSLG_01137	1.26875	1.07076e-05	0.00015831	LYON01000100.1	15588	17893	-	hypothetical protein	Ubiquitin family; UBA/TS-N domain; Retroviral aspartyl protease; Aspartyl protease
BSLG_05094	1.25906	0.00826134	0.0414054	LYON01000920.1	6457	9900	-	hypothetical protein%2C
BSLG_03114	1.2581	0.0007506	0.00612082	LYON01000403.1	13641	15075	-	hypothetical protein
BSLG_04915	1.25698	0.00865303	0.0428885	LYON01000858.1	12	2638	+	hypothetical protein	Major Facilitator Superfamily;
BSLG_06999	1.25679	7.69989e-07	1.53709e-05	LYON01001735.1	4	4038	+	hypothetical protein	SWIRM domain;
BSLG_04093	1.25556	0.00368423	0.0220749	LYON01000622.1	8784	13355	-	hypothetical protein	Glycosyltransferase like family 2; Glycosyl transferase family group 2; Chitin synthase N-terminal; Chitin synthase
BSLG_04373	1.25233	0.00222258	0.0147475	LYON01000695.1	21	2647	+	hypothetical protein	RING-variant domain;
BSLG_03964	1.25222	0.000252291	0.00245006	LYON01000591.1	5327	9153	-	hypothetical protein
BSLG_08729	1.25033	0.00984013	0.0477564	LYON01003073.1	1531	2689	+	hypothetical protein
BSLG_04322	1.24959	0.00137413	0.00997305	LYON01000682.1	767	1256	-	hypothetical protein	ADP-ribosylation factor family;
BSLG_00593	1.24951	1.87568e-13	1.21523e-11	LYON01000045.1	2064	4541	+	hypothetical protein
BSLG_01943	1.24936	0.00320762	0.0199077	LYON01000201.1	7640	9073	-	hypothetical protein
BSLG_07141	1.24895	3.83154e-06	6.46898e-05	LYON01001819.1	1824	3422	-	hypothetical protein	GRF zinc finger; 2OG-Fe(II) oxygenase superfamily
BSLG_01883	1.24892	2.6557e-22	5.29082e-20	LYON01000193.1	18938	21673	-	hypothetical protein
BSLG_04144	1.24863	0.000335319	0.00312387	LYON01000636.1	5936	6256	+	hypothetical protein
BSLG_04310	1.24228	7.11896e-05	0.00084547	LYON01000679.1	3002	7156	-	hypothetical protein
BSLG_06324	1.24084	0.000225149	0.00222884	LYON01001384.1	2774	4111	+	hypothetical protein	BTB/POZ domain;
BSLG_04851	1.24022	6.71561e-05	0.000804916	LYON01000837.1	5250	6788	+	hypothetical protein	zinc-RING finger domain; Zinc finger: C3HC4 type (RING finger); Ring finger domain; RING-H2 zinc finger
BSLG_03890	1.22866	1.68395e-09	5.88569e-08	LYON01000571.1	7033	8612	+	hypothetical protein
BSLG_00199	1.22161	0.00450766	0.0256583	LYON01000012.1	33186	41640	+	hypothetical protein
BSLG_05745	1.22072	2.51807e-09	8.46689e-08	LYON01001151.1	152	2653	+	hypothetical protein	Zinc-ribbon; CHY zinc finger
BSLG_01370	1.21297	1.09204e-07	2.70264e-06	LYON01000128.1	7150	7740	-	hypothetical protein	Transcription factor Pcc1;
BSLG_01397	1.21188	0.000655134	0.00546105	LYON01000131.1	1612	4417	+	hypothetical protein	Ring finger domain; FHA domain
BSLG_08815	1.21169	9.41469e-06	0.000142094	LYON01003166.1	300	2524	-	hypothetical protein	Protein kinase domain
BSLG_00641	1.21155	0.000553665	0.004729	LYON01000049.1	24953	26602	+	hypothetical protein
BSLG_03192	1.2106	2.18028e-09	7.39347e-08	LYON01000420.1	6104	16085	-	hypothetical protein%2C
BSLG_01394	1.20721	0.007106	0.0367236	LYON01000130.1	15392	20048	+	hypothetical protein%2C
BSLG_07333	1.20511	0.0071441	0.0368965	LYON01001929.1	791	4689	-	hypothetical protein	Sec7 domain; Domain of unknown function (DUF1981)
BSLG_08906	1.2045	0.00872638	0.0431564	LYON01003280.1	504	2457	+	hypothetical protein
BSLG_02522	1.20382	0.00446276	0.0254572	LYON01000292.1	571	917	+	60S ribosomal	Ribosomal protein L36e;
BSLG_02454	1.20301	4.254e-16	3.89657e-14	LYON01000281.1	6503	8516	+	hypothetical protein	Peroxidase;
BSLG_06338	1.20196	0.000111865	0.00125029	LYON01001392.1	37	1089	+	hypothetical protein	Swi5;
BSLG_06393	1.20053	3.43923e-08	9.45076e-07	LYON01001415.1	4562	6720	+	hypothetical protein	RNA recognition motif. (a.k.a. RRM: RBD: or RNP domain); RNA recognition motif (a.k.a. RRM: RBD: or RNP domain)
BSLG_07070	1.19897	2.06698e-05	0.000283996	LYON01001775.1	568	4795	+	hypothetical protein	Hsp70 protein;
BSLG_08372	1.1983	7.55144e-15	5.73119e-13	LYON01002714.1	1207	2918	+	hypothetical protein%2C
BSLG_02122	1.19465	9.1258e-06	0.000138258	LYON01000227.1	17785	18469	-	peptide methionine	TIGR00357: methionine-R-sulfoxide reductase; (TIGRfam),SelR domain
BSLG_08810	1.19417	4.55601e-11	2.07467e-09	LYON01003158.1	1	2579	-	hypothetical protein
BSLG_02623	1.19359	9.65933e-09	2.93799e-07	LYON01000311.1	6347	9916	-	hypothetical protein	Zinc-finger double domain; Zinc finger: C2H2 type; C2H2-type zinc finger
BSLG_04790	1.19264	4.81029e-08	1.26931e-06	LYON01000818.1	6509	10684	-	hypothetical protein	RhoGAP domain; Fes/CIP4: and EFC/F-BAR homology domain
BSLG_01130	1.19052	0.00272816	0.0174484	LYON01000099.1	21447	22784	-	hypothetical protein
BSLG_06667	1.19035	1.39201e-13	9.1677e-12	LYON01001547.1	1	1838	-	hypothetical protein
BSLG_01892	1.18965	9.65846e-11	4.18306e-09	LYON01000194.1	18763	22141	+	hypothetical protein%2C	Glycosyl hydrolases family 31; Galactose mutarotase-like
BSLG_00087	1.18418	0.000652723	0.00544665	LYON01000005.1	16482	18581	+	hypothetical protein	bZIP transcription factor; Basic region leucine zipper
BSLG_10014	1.18324	0.00415126	0.0239547	LYON01004983.1	604	960	+	hypothetical protein
BSLG_02428	1.18197	1.11972e-19	1.65242e-17	LYON01000276.1	12010	15997	-	hypothetical protein%2C	Fungal Zn(2)-Cys(6) binuclear cluster domain;
BSLG_00868	1.18137	7.21698e-07	1.4597e-05	LYON01000071.1	29292	33737	+	hypothetical protein	Phosphatidylinositol-4-phosphate 5-Kinase;
BSLG_09040	1.18004	0.00693163	0.0359624	LYON01003432.1	861	1362	+	hypothetical protein
BSLG_05847	1.17946	4.68522e-10	1.78644e-08	LYON01001188.1	3293	7749	-	hypothetical protein
BSLG_00891	1.17632	3.59135e-14	2.57833e-12	LYON01000074.1	6048	11061	-	hypothetical protein	WD domain: G-beta repeat;
BSLG_00838	1.17608	1.07109e-21	1.93988e-19	LYON01000068.1	25326	32260	+	hypothetical protein	dDENN domain; DENN (AEX-3) domain
BSLG_05558	1.17473	2.32893e-07	5.4909e-06	LYON01001080.1	3654	8911	-	hypothetical protein	FAD dependent oxidoreductase; EF-hand domain pair; EF-hand domain; EF hand
BSLG_00462	1.17206	0.00904553	0.0444688	LYON01000033.1	4011	4837	-	hypothetical protein
BSLG_00774	1.16986	1.15592e-05	0.000169018	LYON01000061.1	22084	23126	+	hypothetical protein	EF-hand domain pair; EF-hand domain; EF hand
BSLG_07477	1.16944	7.81219e-07	1.55233e-05	LYON01002025.1	1	955	-	hypothetical protein	Sugar (and other) transporter
BSLG_01486	1.1683	1.99332e-06	3.60198e-05	LYON01000142.1	17727	19735	+	hypothetical protein
BSLG_05633	1.16747	1.53705e-05	0.000216027	LYON01001107.1	2917	8019	+	valine-tRNA ligase	valS: valine--tRNA ligase; (TIGRfam),tRNA synthetases class I (M); tRNA synthetases class I (I: L: M and V); Leucyl-tRNA synthetase: Domain 2; Anticodon-binding domain of tRNA
BSLG_02452	1.16568	1.67377e-05	0.00023278	LYON01000281.1	1927	4490	-	hypothetical protein	Polyprenyl synthetase;
BSLG_05776	1.16308	9.33946e-05	0.00107552	LYON01001162.1	32	2755	-	hypothetical protein%2C	G-protein alpha subunit; ADP-ribosylation factor family
BSLG_01097	1.15744	0.00625548	0.0331229	LYON01000096.1	2069	9149	-	hypothetical protein	Myosin head (motor domain); Glycosyltransferase like family 2; Glycosyl transferase family group 2; Chitin synthase
BSLG_03902	1.15706	5.65737e-17	5.63545e-15	LYON01000574.1	1728	7958	-	hypothetical protein%2C	Cyclin: N-terminal domain; Cyclin: C-terminal domain
BSLG_07238	1.154	6.19142e-05	0.000746436	LYON01001874.1	3825	4983	+	hypothetical protein
BSLG_05285	1.15035	0.00499436	0.0277159	LYON01000987.1	5008	8174	-	hypothetical protein	DNA / pantothenate metabolism flavoprotein;
BSLG_02176	1.15002	2.09269e-09	7.15736e-08	LYON01000235.1	12977	18394	-	hypothetical protein
BSLG_04677	1.14795	0.000160725	0.00168067	LYON01000782.1	117	963	+	hypothetical protein	ParA/MinD ATPase like; CobQ/CobB/MinD/ParA nucleotide binding domain
BSLG_00908	1.13629	0.000810758	0.00651304	LYON01000075.1	33181	33876	+	hypothetical protein
BSLG_00826	1.13619	0.00239814	0.015742	LYON01000067.1	260	557	-	hypothetical protein
BSLG_00341	1.1326	0.000252415	0.00245006	LYON01000023.1	8628	12144	+	hypothetical protein	ABC-2 family transporter protein; ABC transporter
BSLG_07996	1.13151	3.49937e-09	1.14289e-07	LYON01002397.1	1016	3691	+	hypothetical protein	ABC transporter; AAA domain
BSLG_03231	1.12825	0.00931257	0.0455567	LYON01000427.1	14775	16428	-	hypothetical protein
BSLG_04061	1.12793	4.92207e-07	1.04597e-05	LYON01000615.1	154	1650	+	hypothetical protein
BSLG_08855	1.12604	2.32539e-05	0.000313024	LYON01003212.1	1	2514	-	hypothetical protein	Fms-interacting protein
BSLG_05521	1.11497	0.00301903	0.0188843	LYON01001068.1	8	1119	-	hypothetical protein
BSLG_02545	1.11406	0.00277094	0.0176512	LYON01000296.1	1	3050	+	hypothetical protein	Diacylglycerol kinase catalytic domain;
BSLG_07338	1.11269	0.00146511	0.0104713	LYON01001932.1	3214	4740	+	hypothetical protein	ParA/MinD ATPase like; CobQ/CobB/MinD/ParA nucleotide binding domain; Anion-transporting ATPase; ATPase MipZ; AAA domain
BSLG_05298	1.11173	0.00843866	0.0421351	LYON01000992.1	6478	7917	+	hypothetical protein
BSLG_02497	1.10985	0.0102783	0.04941	LYON01000288.1	9314	12855	+	hypothetical protein
BSLG_06351	1.10152	1.7108e-05	0.000237102	LYON01001397.1	3120	5891	-	hypothetical protein%2C
BSLG_03752	1.09944	5.62946e-06	8.97224e-05	LYON01000541.1	1	2112	+	hypothetical protein%2C
BSLG_07619	1.09327	0.000640329	0.00536745	LYON01002114.1	818	3705	+	hypothetical protein	DSS1/SEM1 family
BSLG_04762	1.09085	1.17681e-06	2.23286e-05	LYON01000810.1	5469	7618	-	hypothetical protein
BSLG_04269	1.09078	9.50465e-06	0.00014291	LYON01000669.1	1679	5952	+	hypothetical protein	Prominin;
BSLG_00829	1.09001	4.48304e-13	2.76941e-11	LYON01000067.1	8536	11801	+	hypothetical protein	short chain dehydrogenase; RmlD substrate binding domain; Polysaccharide biosynthesis protein; NAD dependent epimerase/dehydratase family; Male sterility protein; KR domain
BSLG_07040	1.08966	6.69192e-12	3.46285e-10	LYON01001759.1	1	5375	+	hypothetical protein%2C	Pleckstrin homology domain; Oxysterol-binding protein
BSLG_01995	1.08713	5.01349e-08	1.31856e-06	LYON01000208.1	1832	4725	-	hypothetical protein	Protein tyrosine kinase; Protein kinase domain
BSLG_05965	1.0853	1.46131e-09	5.15272e-08	LYON01001233.1	1691	4022	+	hypothetical protein
BSLG_06076	1.07834	4.52686e-06	7.40751e-05	LYON01001278.1	27	1467	-	hypothetical protein	Fms-interacting protein;
BSLG_04880	1.07458	1.23446e-13	8.26672e-12	LYON01000846.1	5152	7577	-	hypothetical protein
BSLG_01592	1.07452	4.17924e-07	9.12448e-06	LYON01000156.1	116	5045	-	hypothetical protein
BSLG_07544	1.07204	4.13442e-07	9.05142e-06	LYON01002066.1	411	2550	-	hypothetical protein	Protein of unknown function: DUF604; PAN domain; Fringe-like
BSLG_00236	1.07101	3.33531e-06	5.72826e-05	LYON01000015.1	30081	35277	-	hypothetical protein	ABC transporter transmembrane region; ABC transporter
BSLG_02841	1.06808	0.0061514	0.0326803	LYON01000349.1	10772	12641	+	hypothetical protein	Nse1 non-SMC component of SMC5-6 complex;
BSLG_01618	1.06757	4.7029e-07	1.00746e-05	LYON01000159.1	7184	13406	-	hypothetical protein	SANTA (SANT Associated);
BSLG_00857	1.06693	7.55791e-07	1.5171e-05	LYON01000070.1	20891	25372	+	hypothetical protein	Rhodanese-like domain;
BSLG_03567	1.06391	0.000138606	0.00148942	LYON01000498.1	1128	6139	+	hypothetical protein%2C	Fork head domain;
BSLG_03511	1.05653	2.44461e-08	7.05835e-07	LYON01000484.1	3290	8331	+	hypothetical protein
BSLG_08172	1.05158	5.32369e-15	4.15926e-13	LYON01002544.1	1	3462	+	heat shock	Hsp90 protein; Histidine kinase-: DNA gyrase B-: and HSP90-like ATPase
BSLG_03572	1.05101	0.00156343	0.0110845	LYON01000499.1	6294	9630	-	hypothetical protein	Xylanase inhibitor N-terminal; Eukaryotic aspartyl protease
BSLG_02092	1.04505	2.43194e-23	5.10004e-21	LYON01000222.1	20682	22732	+	hypothetical protein
BSLG_08144	1.0427	8.17051e-09	2.51393e-07	LYON01002519.1	2269	3509	-	hypothetical protein
BSLG_01383	1.04021	7.1464e-06	0.00011123	LYON01000129.1	13029	14341	+	hypothetical protein
BSLG_06970	1.03994	7.54845e-05	0.000889846	LYON01001720.1	1	938	+	hypothetical protein
BSLG_07327	1.03594	2.29238e-13	1.47322e-11	LYON01001927.1	244	1103	-	hypothetical protein	Hsp20/alpha crystallin family;
BSLG_04155	1.03541	0.00642063	0.0338623	LYON01000639.1	320	4711	+	hypothetical protein
BSLG_05736	1.03433	2.05901e-11	9.82528e-10	LYON01001147.1	2236	8081	+	hypothetical protein%2C
BSLG_07177	1.03427	0.000255711	0.00247902	LYON01001840.1	1325	5104	-	hypothetical protein	Glycosyltransferase family 92; Glycosyl transferase family 2
BSLG_03823	1.03202	0.000144758	0.00153638	LYON01000556.1	12697	13550	-	hypothetical protein	LIM domain;
BSLG_02589	1.03177	3.05378e-06	5.30186e-05	LYON01000305.1	1773	4097	+	hypothetical protein
BSLG_00120	1.02907	4.5866e-06	7.47457e-05	LYON01000007.1	24052	27059	-	hypothetical protein	IQ calmodulin-binding motif;
BSLG_02665	1.02852	0.000124963	0.00137546	LYON01000318.1	13491	18865	+	hypothetical protein	Rab-GTPase-TBC domain;
BSLG_05846	1.0282	3.19636e-08	8.94483e-07	LYON01001188.1	1	3316	+	chaperone DnaJ%2C	DnaJ_bact: chaperone protein DnaJ; (TIGRfam),DnaJ domain; DnaJ central domain; DnaJ C terminal domain
BSLG_08009	1.02166	2.45539e-08	7.06391e-07	LYON01002407.1	1350	2540	+	hypothetical protein	6PTHBS: 6-pyruvoyl tetrahydropterin synthase/QueD family protein; (TIGRfam),6-pyruvoyl tetrahydropterin synthase
BSLG_05070	1.02016	8.11485e-06	0.00012436	LYON01000910.1	6909	9594	-	hypothetical protein%2C	Histone-like transcription factor (CBF/NF-Y) and archaeal histone; Core histone H2A/H2B/H3/H4
BSLG_00139	1.01926	7.29492e-06	0.0001131	LYON01000008.1	38966	39694	+	hypothetical protein
BSLG_06533	1.0189	0.00378797	0.0224768	LYON01001482.1	209	6195	-	hypothetical protein	PX domain;
BSLG_06071	1.01075	7.35664e-10	2.68922e-08	LYON01001276.1	1	3434	+	hypothetical protein	RNA recognition motif. (a.k.a. RRM: RBD: or RNP domain); RNA recognition motif (a.k.a. RRM: RBD: or RNP domain)
BSLG_05212	1.00957	3.07556e-24	7.20857e-22	LYON01000963.1	9	3304	+	hypothetical protein%2C
BSLG_02447	1.00852	0.0103783	0.049664	LYON01000280.1	4473	7782	+	hypothetical protein
BSLG_04505	1.0012	2.91822e-05	0.000375691	LYON01000730.1	5683	9982	+	hypothetical protein	FYVE zinc finger;
< Up regulated genes log2 fold change cut off 1 >
BSLG_02523	0.999089	9.8803e-08	2.46822e-06	LYON01000292.1	1228	2462	-	hypothetical protein
BSLG_08168	0.998611	0.00036102	0.00330306	LYON01002542.1	3	2814	-	hypothetical protein
BSLG_02273	0.995767	4.37742e-06	7.1925e-05	LYON01000251.1	8397	11150	-	hypothetical protein
BSLG_05076	0.992649	0.00694663	0.0360167	LYON01000914.1	2515	8066	-	trehalose-phosphatase 0
BSLG_02831	0.989435	0.00898257	0.0442138	LYON01000347.1	12966	18010	-	hypothetical protein
BSLG_04025	0.988309	7.08033e-22	1.34341e-19	LYON01000607.1	4185	7890	+	AMP deaminase
BSLG_06847	0.986285	1.74775e-11	8.49256e-10	LYON01001649.1	4392	5247	-	hypothetical protein
BSLG_09523	0.986026	3.43328e-05	0.000437637	LYON01004099.1	140	1248	+	hypothetical protein
BSLG_07587	0.985357	9.36355e-09	2.85893e-07	LYON01002093.1	2216	3998	-	hypothetical protein
BSLG_02296	0.984726	2.91319e-11	1.38186e-09	LYON01000254.1	5704	7844	-	hypothetical protein
BSLG_03419	0.984486	0.00143553	0.0103434	LYON01000464.1	1391	4191	-	hypothetical protein
BSLG_02510	0.982236	3.22704e-06	5.57838e-05	LYON01000290.1	5576	6874	-	hypothetical protein
BSLG_06143	0.979441	5.17382e-11	2.32939e-09	LYON01001308.1	3680	5427	-	hypothetical protein
BSLG_06406	0.977754	1.01819e-05	0.000151662	LYON01001421.1	5959	6838	-	hypothetical protein
BSLG_00938	0.976883	0.000791993	0.00638805	LYON01000079.1	7133	11237	+	hypothetical protein%2C
BSLG_04625	0.976356	5.47747e-06	8.7827e-05	LYON01000768.1	4002	6696	-	tubulin gamma
BSLG_02721	0.976335	1.39203e-10	5.83849e-09	LYON01000328.1	6011	8012	-	hypothetical protein
BSLG_01687	0.974439	1.09365e-05	0.000160799	LYON01000167.1	12798	18744	+	hypothetical protein
BSLG_05211	0.972208	1.53545e-05	0.000216027	LYON01000962.1	358	4409	-	hypothetical protein
BSLG_00910	0.970761	2.36543e-05	0.000316809	LYON01000076.1	2568	3520	+	hypothetical protein
BSLG_04191	0.970613	4.28043e-08	1.14466e-06	LYON01000650.1	1116	2568	-	hypothetical protein
BSLG_01320	0.970152	1.13164e-05	0.000165773	LYON01000122.1	8602	13146	-	hypothetical protein
BSLG_06865	0.970074	0.000800171	0.00644748	LYON01001657.1	4640	5849	-	hypothetical protein
BSLG_00024	0.96835	6.00095e-08	1.5577e-06	LYON01000002.1	2327	4864	-	hypothetical protein
BSLG_09329	0.963267	0.00727862	0.0374699	LYON01003801.1	1	1048	+	hypothetical protein
BSLG_05343	0.961147	2.91188e-06	5.06655e-05	LYON01001005.1	2850	4400	-	hypothetical protein
BSLG_05896	0.96067	0.00535271	0.0293487	LYON01001207.1	3427	4866	-	hypothetical protein
BSLG_03432	0.960356	0.00345362	0.0210734	LYON01000468.1	55	2310	-	hypothetical protein
BSLG_00960	0.960091	0.00261779	0.0168507	LYON01000081.1	13439	25697	-	hypothetical protein
BSLG_00328	0.957781	0.00988165	0.0478996	LYON01000022.1	7539	10312	+	hypothetical protein
BSLG_01686	0.95646	6.29126e-08	1.62249e-06	LYON01000167.1	10462	12292	-	hypothetical protein
BSLG_00237	0.955728	0.00210419	0.0141147	LYON01000015.1	35278	38467	+	hypothetical protein%2C
BSLG_05544	0.954961	6.45271e-08	1.65876e-06	LYON01001075.1	4822	7279	-	hypothetical protein
BSLG_05533	0.9493	0.000745441	0.00609274	LYON01001071.1	4244	6813	-	hypothetical protein
BSLG_10007	0.949111	1.34974e-07	3.27928e-06	LYON01004966.1	1	1217	+	hypothetical protein
BSLG_05170	0.942347	2.57281e-05	0.000341143	LYON01000947.1	5611	7776	+	hypothetical protein
BSLG_06904	0.93922	3.59668e-06	6.11129e-05	LYON01001681.1	3154	5715	+	hypothetical protein
BSLG_00420	0.936927	7.46184e-05	0.000882246	LYON01000029.1	23134	26157	-	hypothetical protein
BSLG_00619	0.936602	0.000823978	0.00659265	LYON01000047.1	12785	18768	-	calcium-translocating P-type
BSLG_02524	0.929948	3.46741e-15	2.90861e-13	LYON01000292.1	1474	11855	+	hypothetical protein
BSLG_08310	0.927922	0.00488574	0.0272651	LYON01002656.1	588	2893	+	threonine synthase
BSLG_04408	0.923632	3.52445e-07	7.95648e-06	LYON01000703.1	8	5588	+	hypothetical protein
BSLG_00301	0.922416	0.00427908	0.0245854	LYON01000020.1	1	1769	+	hypothetical protein%2C
BSLG_02563	0.918112	1.01183e-05	0.000150998	LYON01000299.1	15547	18210	+	hypothetical protein
BSLG_01351	0.912584	2.26699e-06	4.07802e-05	LYON01000126.1	3902	8023	-	hypothetical protein
BSLG_05968	0.911453	0.00926184	0.0453642	LYON01001234.1	955	4108	+	hypothetical protein%2C
BSLG_05756	0.910869	0.00697072	0.0360946	LYON01001155.1	3005	4866	+	hypothetical protein%2C
BSLG_07598	0.91031	3.01626e-10	1.18407e-08	LYON01002100.1	1204	4347	-	hypothetical protein
BSLG_04405	0.910242	0.000100939	0.00114097	LYON01000702.1	3607	5494	+	hypothetical protein
BSLG_06166	0.910137	3.53569e-06	6.03338e-05	LYON01001318.1	2144	4580	+	hypothetical protein
BSLG_02351	0.909158	0.000196276	0.00200272	LYON01000263.1	416	1918	+	hypothetical protein
BSLG_01342	0.904997	0.000614139	0.00516798	LYON01000124.1	24412	26989	+	hypothetical protein
BSLG_00340	0.90462	0.00379624	0.0224924	LYON01000023.1	3922	7347	-	hypothetical protein
BSLG_00294	0.903371	0.000676145	0.00560687	LYON01000019.1	23100	24083	-	hypothetical protein
BSLG_03648	0.902533	0.00060044	0.00506339	LYON01000516.1	10159	12957	+	hypothetical protein
BSLG_02690	0.902062	0.00126515	0.00931953	LYON01000323.1	13890	16360	-	hypothetical protein
BSLG_02584	0.898129	6.90605e-06	0.000108335	LYON01000304.1	1249	3697	+	hypothetical protein
BSLG_05598	0.896672	7.14182e-10	2.63487e-08	LYON01001096.1	713	5729	-	hypothetical protein
BSLG_05218	0.895757	0.000648455	0.00542239	LYON01000964.1	4255	7011	-	hypothetical protein
BSLG_06518	0.894084	0.000185539	0.00191028	LYON01001475.1	1	2064	+	hypothetical protein%2C
BSLG_02624	0.889562	0.00237786	0.0156694	LYON01000311.1	11936	16952	-	hypothetical protein
BSLG_00639	0.886569	1.22106e-10	5.20353e-09	LYON01000049.1	14677	20667	-	hypothetical protein
BSLG_05003	0.886122	3.0277e-09	9.97241e-08	LYON01000886.1	6015	8300	-	hypothetical protein
BSLG_05117	0.882784	1.03645e-08	3.12857e-07	LYON01000929.1	9146	10022	-	hypothetical protein
BSLG_02075	0.882163	0.00068426	0.0056565	LYON01000220.1	10134	11687	-	hypothetical protein
BSLG_05086	0.881714	4.119e-06	6.85267e-05	LYON01000917.1	6084	9859	+	hypothetical protein
BSLG_03727	0.881667	0.00115277	0.00869105	LYON01000535.1	3651	7016	-	hypothetical protein
BSLG_03235	0.877192	2.16437e-05	0.000293831	LYON01000428.1	14488	16413	-	hypothetical protein
BSLG_06250	0.876763	0.00296459	0.0186022	LYON01001354.1	2869	3780	+	hypothetical protein
BSLG_02759	0.876538	0.000465011	0.00408564	LYON01000334.1	15914	17659	-	hypothetical protein%2C
BSLG_05942	0.871568	0.00110531	0.00840533	LYON01001224.1	3890	7239	-	hypothetical protein
BSLG_08049	0.868595	0.00614676	0.0326775	LYON01002435.1	1	1344	+	hypothetical protein
BSLG_01093	0.868562	6.36863e-05	0.000765484	LYON01000095.1	15140	24201	+	hypothetical protein
BSLG_02409	0.868524	0.00553746	0.030101	LYON01000273.1	8906	11833	-	hypothetical protein
BSLG_01881	0.863554	0.00432859	0.0247806	LYON01000193.1	8350	11549	+	hypothetical protein
BSLG_06317	0.86275	3.88855e-05	0.000490314	LYON01001380.1	3734	6977	-	hypothetical protein
BSLG_00266	0.862593	7.71534e-07	1.53709e-05	LYON01000017.1	29016	32200	+	hypothetical protein
BSLG_05941	0.862373	0.000227315	0.0022447	LYON01001224.1	1372	3569	+	hypothetical protein
BSLG_06806	0.858018	1.11313e-08	3.34738e-07	LYON01001623.1	1007	4606	-	hypothetical protein
BSLG_01935	0.855844	4.75698e-07	1.01359e-05	LYON01000200.1	3934	4882	-	hypothetical protein
BSLG_03259	0.854938	5.6667e-05	0.000687335	LYON01000433.1	9391	16381	+	hypothetical protein%2C
BSLG_05760	0.852435	6.33939e-07	1.31217e-05	LYON01001156.1	4069	5604	+	hypothetical protein
BSLG_08226	0.851951	2.33071e-05	0.000313211	LYON01002586.1	334	2805	+	hypothetical protein
BSLG_08145	0.851088	0.00787171	0.0398284	LYON01002520.1	767	2802	+	hypothetical protein
BSLG_00788	0.84773	0.000285015	0.0027299	LYON01000063.1	2152	5932	+	hypothetical protein
BSLG_00964	0.844517	4.57583e-12	2.43098e-10	LYON01000082.1	1898	2131	+	hypothetical protein
BSLG_04980	0.842148	1.20628e-05	0.000175738	LYON01000878.1	2385	4411	-	hypothetical protein
BSLG_08547	0.841713	1.272e-05	0.000183302	LYON01002882.1	21	2934	+	hypothetical protein
BSLG_00058	0.840437	1.02149e-05	0.00015187	LYON01000003.1	34427	39972	-	hypothetical protein
BSLG_03955	0.839137	8.63685e-10	3.11434e-08	LYON01000588.1	12499	12843	-	hypothetical protein
BSLG_03708	0.836236	1.51289e-15	1.31046e-13	LYON01000531.1	5106	8922	-	hypothetical protein
BSLG_07053	0.836012	0.00048653	0.00422809	LYON01001766.1	1	3831	-	hypothetical protein%2C
BSLG_07006	0.8359	0.000445419	0.00392649	LYON01001740.1	884	5501	+	hypothetical protein%2C
BSLG_04121	0.834583	5.49927e-06	8.79993e-05	LYON01000629.1	9716	12939	-	hypothetical protein
BSLG_00858	0.829104	9.41693e-07	1.82588e-05	LYON01000070.1	30031	33243	+	hypothetical protein
BSLG_01138	0.828917	1.37e-05	0.000196358	LYON01000100.1	18121	20803	+	hypothetical protein
BSLG_03991	0.826834	0.000241156	0.00235512	LYON01000599.1	181	2327	-	hypothetical protein
BSLG_02879	0.822995	1.63593e-15	1.4018e-13	LYON01000357.1	5831	8825	-	hypothetical protein
BSLG_03233	0.822566	0.000300409	0.00285245	LYON01000428.1	4169	6700	-	hypothetical protein
BSLG_01124	0.821944	4.73871e-07	1.01241e-05	LYON01000099.1	1	6917	+	hypothetical protein
BSLG_07803	0.8188	1.83117e-10	7.40742e-09	LYON01002247.1	1	3935	-	hypothetical protein
BSLG_04347	0.817667	6.79454e-07	1.38835e-05	LYON01000689.1	1005	5939	-	hypothetical protein
BSLG_05293	0.816599	0.00111278	0.00845351	LYON01000991.1	826	2660	+	hypothetical protein
BSLG_02268	0.8156	3.34541e-05	0.000428611	LYON01000250.1	12214	14724	+	hypothetical protein
BSLG_08824	0.815429	2.60615e-05	0.000344418	LYON01003174.1	1675	2042	+	ubiquitin 0
BSLG_01058	0.810873	0.00103736	0.00801816	LYON01000091.1	24481	26293	+	hypothetical protein
BSLG_04233	0.81031	2.81624e-05	0.000365932	LYON01000660.1	4637	6812	+	hypothetical protein
BSLG_02016	0.808591	1.58468e-06	2.93682e-05	LYON01000211.1	1264	6765	-	hypothetical protein
BSLG_04483	0.80788	2.04235e-07	4.90226e-06	LYON01000724.1	7515	10223	-	hypothetical protein
BSLG_01347	0.805922	7.13105e-15	5.51722e-13	LYON01000125.1	17162	20297	-	hypothetical protein
BSLG_06279	0.802472	0.000415529	0.00369158	LYON01001363.1	3342	5771	+	hypothetical protein%2C
BSLG_00293	0.802397	0.000481041	0.00418952	LYON01000019.1	22416	23070	+	secondary thiamine-phosphate
BSLG_09922	0.800821	1.54484e-05	0.00021674	LYON01004798.1	7	1175	-	hypothetical protein
BSLG_05529	0.799381	0.000672952	0.00559202	LYON01001070.1	377	4091	-	hypothetical protein
BSLG_06062	0.798549	4.00994e-05	0.000504026	LYON01001272.1	1	3269	+	hypothetical protein
BSLG_01304	0.796393	0.00193071	0.0131942	LYON01000120.1	16616	21299	-	alpha%2Calpha-trehalose-phosphate synthase
BSLG_05421	0.794991	0.000834813	0.00664597	LYON01001035.1	1	1575	-	hypothetical protein%2C
BSLG_05328	0.793871	0.0033796	0.0206851	LYON01001001.1	3195	5492	-	hypothetical protein
BSLG_00819	0.79311	2.26085e-10	9.00834e-09	LYON01000066.1	10937	12185	-	hypothetical protein
BSLG_05415	0.791929	1.02226e-06	1.96773e-05	LYON01001033.1	865	7656	-	hypothetical protein
BSLG_04361	0.790562	5.4523e-06	8.76409e-05	LYON01000691.1	7038	9679	+	hypothetical protein
BSLG_03118	0.790138	3.2039e-08	8.94483e-07	LYON01000404.1	7525	10806	+	hypothetical protein
BSLG_00827	0.786188	3.22612e-07	7.34542e-06	LYON01000067.1	1130	5019	+	hypothetical protein
BSLG_03792	0.785396	4.09089e-07	8.98081e-06	LYON01000549.1	4010	7967	-	hypothetical protein
BSLG_04494	0.782496	0.000542032	0.00464457	LYON01000727.1	3821	8011	-	hydroxymethylglutaryl-CoA reductase%2C
BSLG_00979	0.777939	0.00388327	0.0228382	LYON01000083.1	27067	30186	+	hypothetical protein
BSLG_04240	0.777263	0.000887915	0.00701964	LYON01000662.1	2547	4434	+	hypothetical protein
BSLG_08391	0.774527	0.00187263	0.0128425	LYON01002734.1	18	2354	-	hypothetical protein
BSLG_08288	0.771566	0.00026047	0.0025221	LYON01002638.1	147	3287	-	hypothetical protein
BSLG_05738	0.76678	0.00357594	0.0215801	LYON01001148.1	3941	5302	-	hypothetical protein
BSLG_02880	0.764054	0.00356231	0.0215551	LYON01000357.1	9933	12138	+	hypothetical protein
BSLG_01074	0.763751	9.10424e-10	3.25344e-08	LYON01000093.1	13828	16226	-	hypothetical protein%2C
BSLG_01629	0.763635	5.55421e-08	1.4512e-06	LYON01000160.1	21824	24745	+	hypothetical protein
BSLG_06302	0.760697	2.2113e-05	0.000298675	LYON01001373.1	2596	6142	+	hypothetical protein
BSLG_02732	0.756976	0.000753765	0.00613257	LYON01000330.1	363	2085	+	tRNA pseudouridine(38-40)
BSLG_03469	0.756611	0.00144965	0.0103976	LYON01000475.1	8958	15395	+	hypothetical protein
BSLG_04067	0.753991	3.32635e-07	7.5306e-06	LYON01000616.1	4087	6901	+	hypothetical protein
BSLG_03953	0.745995	0.00758357	0.038665	LYON01000588.1	629	5681	+	hypothetical protein
BSLG_03715	0.740484	1.39684e-06	2.61302e-05	LYON01000533.1	1	5662	+	hypothetical protein
BSLG_02682	0.740382	2.59413e-05	0.0003434	LYON01000322.1	1087	3683	-	hypothetical protein
BSLG_01634	0.738864	0.00558971	0.0302817	LYON01000161.1	13695	15124	+	hypothetical protein
BSLG_02955	0.735496	0.000441898	0.00391166	LYON01000372.1	7104	9783	+	hypothetical protein%2C
BSLG_02673	0.735012	0.00819512	0.0410994	LYON01000320.1	1192	4252	-	hypothetical protein
BSLG_04885	0.733343	0.002751	0.0175703	LYON01000848.1	4588	10339	+	hypothetical protein
BSLG_00807	0.732452	0.00381665	0.0225498	LYON01000064.1	17708	33810	-	hypothetical protein
BSLG_07979	0.731288	0.0017717	0.0122771	LYON01002386.1	1	3726	+	hypothetical protein%2C
BSLG_04277	0.724404	0.00144791	0.0103976	LYON01000671.1	2049	3416	+	large conductance
BSLG_03924	0.724212	0.003315	0.0203994	LYON01000581.1	34	1749	+	hypothetical protein
BSLG_05835	0.722969	0.000114796	0.00127945	LYON01001184.1	5473	6660	+	hypothetical protein
BSLG_00204	0.718681	0.00613218	0.0326435	LYON01000013.1	5655	9720	+	hypothetical protein
BSLG_01091	0.718191	0.00337503	0.020673	LYON01000095.1	4986	8532	-	hypothetical protein
BSLG_04608	0.715604	0.00614147	0.0326711	LYON01000763.1	2562	5640	+	hypothetical protein
BSLG_03665	0.713904	0.0064684	0.0340467	LYON01000521.1	3174	4269	-	hypothetical protein
BSLG_06474	0.713682	0.0003249	0.00304607	LYON01001455.1	492	1964	+	hypothetical protein
BSLG_05178	0.70642	0.00299312	0.0187517	LYON01000949.1	9298	9806	+	hypothetical protein
BSLG_01031	0.706079	5.50309e-05	0.000669528	LYON01000089.1	3260	3918	-	hypothetical protein
BSLG_03817	0.703766	0.000751181	0.00612082	LYON01000555.1	7891	13104	+	hypothetical protein
BSLG_00790	0.700682	3.61785e-07	8.12132e-06	LYON01000063.1	9390	12953	+	hypothetical protein
BSLG_02300	0.700449	0.000369146	0.00336032	LYON01000255.1	22	5284	-	hypothetical protein
BSLG_04763	0.699653	0.000312545	0.00294405	LYON01000811.1	253	2298	-	hypothetical protein
BSLG_01763	0.698154	0.00126172	0.00931846	LYON01000177.1	11821	19805	-	hypothetical protein
BSLG_05022	0.693841	6.62893e-08	1.69314e-06	LYON01000893.1	300	2247	-	hypothetical protein%2C
BSLG_05119	0.693463	0.00399536	0.0233082	LYON01000930.1	6757	10036	+	2%2C3-diketo-5-methylthio-1-phosphopentane phosphatase
BSLG_01582	0.693266	0.00390431	0.0229205	LYON01000154.1	8967	12979	+	hypothetical protein
BSLG_06641	0.692261	0.00765261	0.0389672	LYON01001532.1	225	1768	-	hypothetical protein
BSLG_04031	0.691495	5.01509e-06	8.12302e-05	LYON01000608.1	5097	6681	-	hypothetical protein
BSLG_04193	0.687156	0.000195884	0.00200128	LYON01000650.1	5712	6534	-	hypothetical protein
BSLG_08076	0.686639	0.00144248	0.0103747	LYON01002459.1	2100	3602	+	hypothetical protein%2C
BSLG_03361	0.684879	0.00276631	0.0176499	LYON01000451.1	13331	16051	+	hypothetical protein
BSLG_07452	0.684746	4.68855e-08	1.2413e-06	LYON01002007.1	3479	4414	-	hypothetical protein
BSLG_09127	0.684689	0.00768361	0.0391	LYON01003536.1	905	2151	+	hypothetical protein
BSLG_05077	0.677035	2.75511e-05	0.000360517	LYON01000914.1	8049	10166	+	hypothetical protein
BSLG_01168	0.675372	0.000233435	0.00229659	LYON01000103.1	26578	28814	+	hypothetical protein%2C
BSLG_06021	0.674718	3.59994e-05	0.000456088	LYON01001255.1	13	2498	+	hypothetical protein%2C
BSLG_06291	0.674656	4.54815e-07	9.80948e-06	LYON01001368.1	2394	4133	+	hypothetical protein
BSLG_08845	0.673282	0.0102801	0.04941	LYON01003202.1	1	1745	+	hypothetical protein
BSLG_05235	0.669291	0.003739	0.0222858	LYON01000969.1	8798	9734	+	hypothetical protein
BSLG_01198	0.668652	0.00202938	0.0137285	LYON01000107.1	14700	17686	+	hypothetical protein
BSLG_07029	0.667498	0.00111936	0.0084873	LYON01001751.1	1139	4376	-	ATP-dependent Clp
BSLG_00680	0.664939	2.46272e-06	4.39048e-05	LYON01000053.1	2696	8133	-	hypothetical protein
BSLG_07656	0.66358	3.0942e-08	8.71297e-07	LYON01002143.1	87	4235	-	hypothetical protein
BSLG_02295	0.663219	6.64255e-07	1.36429e-05	LYON01000254.1	1368	5641	+	hypothetical protein%2C
BSLG_03974	0.663078	5.90822e-06	9.36037e-05	LYON01000594.1	636	5025	-	hypothetical protein
BSLG_01748	0.659268	0.000268847	0.00259062	LYON01000175.1	4871	10262	+	hypothetical protein
BSLG_02211	0.657275	0.000579493	0.00492322	LYON01000240.1	17282	21873	+	hypothetical protein
BSLG_00906	0.655464	0.00355968	0.0215551	LYON01000075.1	30479	32170	+	hypothetical protein
BSLG_01566	0.650877	3.62153e-05	0.000458095	LYON01000152.1	17774	19927	-	ubiquinone biosynthesis
BSLG_05628	0.650663	4.54721e-11	2.07467e-09	LYON01001105.1	4607	7534	+	hypothetical protein
BSLG_01723	0.646464	0.00119402	0.00892606	LYON01000172.1	14456	16046	-	hypothetical protein
BSLG_02514	0.645122	1.51104e-05	0.000214261	LYON01000290.1	16340	18443	+	hypothetical protein
BSLG_00241	0.640589	1.08741e-05	0.000160473	LYON01000016.1	1298	4215	-	hypothetical protein
BSLG_05985	0.640432	4.56094e-07	9.80948e-06	LYON01001241.1	1836	3839	-	hypothetical protein
BSLG_04993	0.637928	0.00563987	0.030512	LYON01000883.1	493	1962	-	guanine nucleotide-binding
BSLG_00653	0.634303	0.00494572	0.0275419	LYON01000050.1	30425	33532	-	hypothetical protein
BSLG_05570	0.633842	0.0103004	0.049448	LYON01001085.1	645	3630	-	hypothetical protein
BSLG_04069	0.632984	9.82725e-09	2.9777e-07	LYON01000616.1	9719	11829	-	hypothetical protein
BSLG_04574	0.632042	0.000365067	0.00333626	LYON01000751.1	5201	11437	+	hypothetical protein
BSLG_03089	0.629043	0.000110243	0.00123736	LYON01000398.1	4832	7852	+	MiaB-like tRNA
BSLG_02873	0.628954	4.15549e-06	6.89898e-05	LYON01000356.1	5687	8414	-	hypothetical protein
BSLG_04675	0.62885	0.010009	0.0484056	LYON01000781.1	7003	10595	+	hypothetical protein
BSLG_01053	0.628452	0.00220783	0.0146785	LYON01000091.1	4664	8797	-	hypothetical protein
BSLG_03587	0.626205	0.00191348	0.0130888	LYON01000502.1	11238	13354	+	hypothetical protein
BSLG_00632	0.624026	0.0103279	0.0495206	LYON01000048.1	30840	32190	+	hypothetical protein
BSLG_06219	0.623769	4.82417e-05	0.000592354	LYON01001337.1	6496	7050	+	hypothetical protein
BSLG_03768	0.622555	2.63763e-05	0.000348001	LYON01000544.1	2808	4633	+	hypothetical protein
BSLG_04153	0.619128	1.12947e-06	2.15329e-05	LYON01000638.1	6336	9843	-	hypothetical protein
BSLG_01898	0.618408	0.00125299	0.00927119	LYON01000195.1	14173	15769	+	hypothetical protein
BSLG_04715	0.617643	0.00294379	0.0185009	LYON01000794.1	1715	3805	-	hypothetical protein
BSLG_05227	0.617192	0.000196596	0.00200342	LYON01000967.1	5359	9152	-	hypothetical protein
BSLG_01466	0.616908	0.00412103	0.0238721	LYON01000140.1	13287	14638	-	hypothetical protein
BSLG_02036	0.616543	8.93102e-05	0.00103447	LYON01000214.1	2371	4420	+	hypothetical protein
BSLG_03088	0.615743	1.69832e-06	3.11841e-05	LYON01000398.1	1115	4493	-	hypothetical protein
BSLG_08112	0.614431	0.000415395	0.00369158	LYON01002490.1	1790	3544	-	hypothetical protein
BSLG_06889	0.610768	2.88687e-05	0.000372256	LYON01001672.1	1512	5677	-	hypothetical protein
BSLG_02505	0.608714	1.10831e-07	2.72595e-06	LYON01000289.1	13477	17934	-	hypothetical protein
BSLG_06311	0.608154	0.00264178	0.0169644	LYON01001377.1	2440	7049	+	hypothetical protein
BSLG_05488	0.606115	0.00474259	0.0266528	LYON01001057.1	8096	8673	+	hypothetical protein
BSLG_04063	0.602726	3.32213e-05	0.000427001	LYON01000615.1	5539	10569	+	hypothetical protein%2C
BSLG_05632	0.602665	0.00283278	0.0179733	LYON01001107.1	1164	2421	+	hypothetical protein
BSLG_01950	0.602591	0.00165037	0.0115977	LYON01000202.1	5026	9443	+	hypothetical protein
BSLG_05884	0.600879	1.1009e-07	2.71611e-06	LYON01001203.1	2473	5801	+	hypothetical protein%2C
BSLG_00867	0.599323	0.00183216	0.0126192	LYON01000071.1	27395	28700	-	hypothetical protein
BSLG_02648	0.599195	0.000464993	0.00408564	LYON01000315.1	8178	8667	-	hypothetical protein
BSLG_05740	0.594703	0.00174876	0.0121499	LYON01001149.1	988	6383	+	hypothetical protein
BSLG_02536	0.591058	0.000100539	0.00113876	LYON01000294.1	10651	14525	+	hypothetical protein
BSLG_04358	0.590859	0.00558606	0.0302817	LYON01000691.1	234	1876	+	thymidylate synthase
BSLG_01818	0.590082	8.0472e-05	0.000940296	LYON01000185.1	1446	3578	+	hypothetical protein
BSLG_02844	0.589223	0.00115097	0.00868566	LYON01000350.1	4553	7247	+	hypothetical protein
BSLG_03713	0.58912	0.00170073	0.0118887	LYON01000532.1	2614	13567	+	hypothetical protein%2C
BSLG_08080	0.588161	0.000240008	0.00234966	LYON01002462.1	1	1954	-	hypothetical protein
BSLG_04260	0.586947	2.72137e-08	7.71766e-07	LYON01000666.1	9856	12520	+	hypothetical protein
BSLG_05491	0.586595	0.00347301	0.0211432	LYON01001058.1	5627	9003	-	hypothetical protein
BSLG_08690	0.585602	4.62244e-05	0.00057022	LYON01003030.1	216	2743	+	hypothetical protein
BSLG_02857	0.581524	0.00457312	0.0259013	LYON01000353.1	3841	7783	-	hypothetical protein
BSLG_02263	0.58005	0.000205764	0.00207299	LYON01000249.1	15509	21108	-	hypothetical protein
BSLG_04297	0.578719	0.000202828	0.00205379	LYON01000676.1	798	12040	+	hypothetical protein
BSLG_07849	0.578231	0.000110619	0.00123983	LYON01002280.1	1072	3926	-	hypothetical protein
BSLG_07869	0.574903	0.00759177	0.0386821	LYON01002299.1	536	1474	-	hypothetical protein
BSLG_03897	0.572765	0.000549106	0.0046951	LYON01000573.1	3521	5085	+	hypothetical protein
BSLG_06299	0.57266	1.12984e-05	0.000165773	LYON01001372.1	201	2274	+	hypothetical protein
BSLG_04583	0.572454	0.00155386	0.0110363	LYON01000755.1	4188	8335	-	hypothetical protein
BSLG_01924	0.571944	0.000688782	0.00568209	LYON01000198.1	17278	19292	-	hypothetical protein
BSLG_04115	0.569008	1.31565e-06	2.47859e-05	LYON01000628.1	3477	5431	-	60S ribosomal
BSLG_04178	0.56787	0.000274141	0.00263208	LYON01000646.1	81	392	+	hypothetical protein
BSLG_01399	0.566456	2.81945e-05	0.000365932	LYON01000131.1	7165	11775	-	hypothetical protein
BSLG_05763	0.566311	0.00916842	0.0450451	LYON01001157.1	3544	7699	-	hypothetical protein
BSLG_03508	0.565428	0.000210429	0.00211198	LYON01000483.1	9737	12140	-	hypothetical protein
BSLG_07628	0.563855	0.00687916	0.0357134	LYON01002125.1	867	2715	+	ATP phosphoribosyltransferase
BSLG_00849	0.557995	0.00135633	0.00986184	LYON01000069.1	29651	32926	-	GTP-binding protein
BSLG_03347	0.556992	0.00725456	0.0373701	LYON01000449.1	9805	13424	-	hypothetical protein
BSLG_00474	0.555615	0.00015289	0.00161358	LYON01000034.1	10151	11089	+	hypothetical protein
BSLG_06840	0.554356	0.00396384	0.0231413	LYON01001643.1	681	5100	+	hypothetical protein
BSLG_04713	0.552089	0.00972421	0.0472636	LYON01000793.1	2965	5265	-	hypothetical protein
BSLG_01455	0.548057	6.05732e-05	0.000731376	LYON01000139.1	11219	12369	-	hypothetical protein
BSLG_06252	0.548026	0.00369826	0.0221423	LYON01001355.1	1	1035	+	hypothetical protein
BSLG_01337	0.547681	0.000526543	0.00453624	LYON01000124.1	1523	2894	-	hypothetical protein
BSLG_03676	0.545367	0.000293155	0.00279111	LYON01000523.1	5687	7578	+	succinate dehydrogenase
BSLG_02218	0.544694	0.00429402	0.0246335	LYON01000242.1	469	4500	+	guanine nucleotide-binding
BSLG_06273	0.541171	0.000187037	0.00192125	LYON01001361.1	3102	4216	-	hypothetical protein
BSLG_05870	0.540549	0.00917882	0.0450684	LYON01001196.1	5100	7838	+	hypothetical protein%2C
BSLG_04292	0.539703	3.53544e-05	0.000448629	LYON01000675.1	1018	4866	+	hypothetical protein
BSLG_00997	0.538773	0.000202044	0.00204846	LYON01000085.1	31380	32171	+	hypothetical protein
BSLG_08473	0.53176	0.00324134	0.0200545	LYON01002815.1	561	2735	+	hypothetical protein
BSLG_05399	0.531167	0.0103994	0.049664	LYON01001026.1	6648	8633	+	hypothetical protein
BSLG_01360	0.529073	0.00175578	0.012188	LYON01000127.1	11224	12399	+	hypothetical protein
BSLG_01832	0.526657	0.00050946	0.00439858	LYON01000187.1	7312	8503	-	hypothetical protein
BSLG_04776	0.526131	0.00138713	0.0100582	LYON01000814.1	4211	6830	-	hypothetical protein
BSLG_04082	0.524471	0.000128489	0.0014065	LYON01000620.1	638	5294	-	hypothetical protein
BSLG_03152	0.521834	5.11587e-06	8.26435e-05	LYON01000411.1	9669	12136	-	hypothetical protein
BSLG_06690	0.520687	0.00806749	0.0406383	LYON01001558.1	2618	5875	-	hypothetical protein
BSLG_03433	0.517518	0.00033766	0.00313614	LYON01000468.1	4035	4517	-	hypothetical protein
BSLG_01087	0.51451	0.00377511	0.0224172	LYON01000094.1	20709	22183	-	hypothetical protein
BSLG_07497	0.510111	2.76749e-06	4.85774e-05	LYON01002036.1	439	2068	-	hypothetical protein
BSLG_06908	0.509614	0.000473407	0.00414114	LYON01001683.1	1337	5362	+	aminodeoxychorismate synthase
BSLG_02292	0.507145	0.00516796	0.0285402	LYON01000253.1	16447	17919	-	hypothetical protein
BSLG_04938	0.507005	0.000356834	0.00327049	LYON01000866.1	4869	7820	+	hypothetical protein
BSLG_01489	0.504837	0.00107661	0.00825698	LYON01000143.1	4817	10326	+	hypothetical protein%2C
BSLG_06333	0.503995	0.00394778	0.0230644	LYON01001389.1	2954	4726	+	hypothetical protein
BSLG_08982	0.498899	0.00919882	0.0451388	LYON01003363.1	4	2381	-	hypothetical protein
BSLG_03507	0.49633	0.000222623	0.00221689	LYON01000483.1	6446	9752	+	hypothetical protein
BSLG_08762	0.49574	0.000261875	0.00253263	LYON01003109.1	11	2297	+	hypothetical protein
BSLG_01937	0.494965	0.00681494	0.0355188	LYON01000200.1	8372	11456	+	hypothetical protein
BSLG_07237	0.494562	3.94223e-06	6.60326e-05	LYON01001874.1	913	3669	-	hypothetical protein
BSLG_02478	0.489572	0.000499228	0.0043196	LYON01000285.1	3929	5363	-	hypothetical protein
BSLG_06606	0.487791	0.000223344	0.00221712	LYON01001517.1	1068	1517	-	hypothetical protein
BSLG_02988	0.487756	2.19355e-05	0.000296781	LYON01000378.1	10890	13328	+	hypothetical protein
BSLG_00169	0.486677	0.00329918	0.0203335	LYON01000010.1	36488	38104	-	hypothetical protein
BSLG_01215	0.483994	0.00015883	0.00166761	LYON01000109.1	26258	29650	+	hypothetical protein
BSLG_02342	0.482087	0.00322126	0.0199751	LYON01000261.1	6788	10751	+	hypothetical protein
BSLG_00175	0.479467	0.00350462	0.0212544	LYON01000011.1	5904	10113	+	hypothetical protein
BSLG_01611	0.472051	0.0030801	0.0192061	LYON01000158.1	7583	8650	-	hypothetical protein
BSLG_02993	0.470988	0.00112246	0.0085027	LYON01000379.1	9102	13213	+	hypothetical protein%2C
BSLG_03239	0.469638	0.00686303	0.0356994	LYON01000429.1	11470	15670	+	hypothetical protein
BSLG_04734	0.46776	0.00239644	0.015742	LYON01000799.1	5917	8437	+	hypothetical protein
BSLG_05883	0.464875	0.00372718	0.022232	LYON01001203.1	1	2260	+	hypothetical protein
BSLG_04604	0.461104	0.00472702	0.0266028	LYON01000762.1	446	1499	-	hypothetical protein
BSLG_08296	0.459418	0.00127094	0.0093347	LYON01002644.1	281	2317	-	TATA-box-binding protein%2C
BSLG_01976	0.456714	0.00328027	0.020264	LYON01000205.1	12607	16329	-	hypothetical protein
BSLG_06712	0.454771	0.00865412	0.0428885	LYON01001571.1	3280	5612	-	hypothetical protein
BSLG_02919	0.453335	0.00676441	0.0353022	LYON01000366.1	10851	11915	-	hypothetical protein
BSLG_01891	0.45015	0.00022341	0.00221712	LYON01000194.1	14831	18366	+	hypothetical protein
BSLG_00892	0.449807	0.000533344	0.00457998	LYON01000074.1	11830	13909	+	hypothetical protein
BSLG_05637	0.449346	0.00658464	0.0345672	LYON01001109.1	1	1969	-	hypothetical protein%2C
BSLG_07301	0.448245	0.00442398	0.0252541	LYON01001908.1	2494	4036	-	hypothetical protein
BSLG_05201	0.441784	0.00773682	0.0392729	LYON01000958.1	949	4880	-	hypothetical protein
BSLG_00716	0.439156	0.00772851	0.0392729	LYON01000056.1	12082	14017	-	hypothetical protein
BSLG_02791	0.435537	0.00565755	0.0305869	LYON01000340.1	658	6070	-	hypothetical protein
BSLG_07078	0.435363	0.00107693	0.00825698	LYON01001783.1	1	2301	+	hypothetical protein
BSLG_01988	0.434174	0.00317522	0.019722	LYON01000207.1	7556	9586	+	hypothetical protein
BSLG_03329	0.429101	0.00655579	0.0344611	LYON01000446.1	11993	14513	-	hypothetical protein
BSLG_03819	0.428729	0.00216363	0.0144647	LYON01000556.1	1853	3709	-	hypothetical protein
BSLG_02201	0.428029	0.00440984	0.0252095	LYON01000239.1	208	5630	+	hypothetical protein
BSLG_00168	0.426787	0.00573946	0.0308343	LYON01000010.1	33750	36325	-	hypothetical protein
BSLG_03544	0.425755	0.00405142	0.0235663	LYON01000493.1	8441	10016	+	hypothetical protein
BSLG_00480	0.423687	0.00322348	0.0199751	LYON01000034.1	33413	37035	+	hypothetical protein
BSLG_05585	0.421778	0.000226897	0.00224335	LYON01001090.1	6909	8547	+	hypothetical protein
BSLG_07343	0.421337	0.00481295	0.0269721	LYON01001936.1	1988	4462	+	hypothetical protein
BSLG_04106	0.418568	0.00683158	0.0355823	LYON01000626.1	4499	10360	+	hypothetical protein
BSLG_06585	0.418356	0.00608011	0.032388	LYON01001507.1	1581	5644	+	hypothetical protein
BSLG_02261	0.415463	0.00267719	0.0171499	LYON01000249.1	9644	12303	-	hypothetical protein
BSLG_01697	0.414086	0.00400522	0.0233486	LYON01000169.1	981	4084	-	hypothetical protein
BSLG_02888	0.411167	0.00364121	0.0218665	LYON01000359.1	7521	8292	-	ubiquitin-conjugating enzyme
BSLG_00321	0.408802	0.00627952	0.0332281	LYON01000021.1	26889	28541	+	3-deoxy-7-phosphoheptulonate synthase
BSLG_00654	0.406347	0.00533753	0.0292939	LYON01000050.1	33918	34496	-	hypothetical protein
BSLG_07478	0.406033	7.84467e-05	0.000917976	LYON01002025.1	1463	2136	-	hypothetical protein
BSLG_00762	0.405262	0.0103879	0.049664	LYON01000060.1	19432	23112	-	hypothetical protein
BSLG_01980	0.401663	0.00434907	0.0248799	LYON01000206.1	2211	8230	-	hypothetical protein
BSLG_04189	0.401649	0.00970715	0.0472261	LYON01000649.1	5686	12757	+	hypothetical protein
BSLG_02107	0.393795	0.00194356	0.0132492	LYON01000225.1	18182	22142	+	V-type proton
BSLG_00952	0.392875	0.00374557	0.0223082	LYON01000080.1	20562	23297	+	hypothetical protein
BSLG_06445	0.389349	0.00480326	0.0269558	LYON01001442.1	22	991	-	hypothetical protein
BSLG_01793	0.388311	0.00853386	0.0424509	LYON01000182.1	1	524	+	hypothetical protein
BSLG_02664	0.38675	0.00129374	0.00947327	LYON01000318.1	10566	13448	+	hypothetical protein
BSLG_03165	0.386379	0.0081415	0.0409077	LYON01000414.1	4961	14943	-	hypothetical protein
BSLG_04102	0.38595	0.00168712	0.0118039	LYON01000625.1	2715	3915	+	hypothetical protein
BSLG_02693	0.384638	0.001656	0.011627	LYON01000324.1	880	2591	-	thioredoxin 0
BSLG_06938	0.381821	0.00156073	0.0110752	LYON01001703.1	1	5153	+	hypothetical protein%2C
BSLG_06339	0.378045	0.00550911	0.0299673	LYON01001392.1	1201	1781	-	hypothetical protein
BSLG_03826	0.374134	0.00185687	0.0127525	LYON01000557.1	4430	6303	-	hypothetical protein
BSLG_00408	0.370996	0.00516584	0.0285402	LYON01000028.1	18302	23724	-	calcium-translocating P-type
BSLG_02477	0.37014	0.000335555	0.00312387	LYON01000285.1	1002	3320	-	hypothetical protein
BSLG_04427	0.364144	0.00466733	0.0263414	LYON01000708.1	6604	8548	-	hypothetical protein
BSLG_00088	0.363586	4.04087e-06	6.73675e-05	LYON01000005.1	18633	21167	-	hypothetical protein
BSLG_01577	0.362615	0.00549896	0.0299325	LYON01000153.1	17557	18255	-	hypothetical protein
BSLG_04516	0.362562	0.00521711	0.0287518	LYON01000734.1	9187	11865	-	hypothetical protein
BSLG_09064	0.357292	0.0081894	0.0410994	LYON01003455.1	395	943	-	hypothetical protein
BSLG_04573	0.352723	0.000973599	0.00756938	LYON01000751.1	889	3089	-	transaldolase 0
BSLG_06454	0.352445	0.00637389	0.0336381	LYON01001446.1	1	4434	+	hypothetical protein
BSLG_02150	0.351444	0.000857091	0.00678942	LYON01000231.1	19477	22340	+	hypothetical protein
BSLG_00267	0.338375	0.00375258	0.0223333	LYON01000017.1	33261	36798	-	hypothetical protein
BSLG_02647	0.332828	0.00819077	0.0410994	LYON01000315.1	871	8205	+	hypothetical protein
BSLG_01619	0.329221	0.00567892	0.0306232	LYON01000159.1	14080	18310	-	hypothetical protein
BSLG_06693	0.313686	0.00810448	0.0407989	LYON01001560.1	3292	6160	-	ATP-dependent protease
BSLG_04719	0.312371	0.0102499	0.0493546	LYON01000795.1	6302	9185	-	hypothetical protein
BSLG_03942	0.311088	0.00686967	0.0357106	LYON01000585.1	104	3435	+	hypothetical protein
BSLG_08417	0.307735	0.00867011	0.0429144	LYON01002764.1	1	1798	-	hypothetical protein
BSLG_00875	0.305403	0.00882137	0.0435009	LYON01000072.1	15446	16519	+	hypothetical protein
BSLG_04200	0.30005	0.00679651	0.035446	LYON01000652.1	787	2835	-	hypothetical protein%2C
BSLG_05047	0.298751	0.00413477	0.0239114	LYON01000901.1	5712	9049	-	hypothetical protein
BSLG_01685	0.296373	0.0100456	0.0484876	LYON01000167.1	4824	9919	+	hypothetical protein
BSLG_02895	0.295393	0.0104565	0.049867	LYON01000361.1	14446	18204	+	hypothetical protein%2C
BSLG_05355	0.290979	0.00385518	0.0226898	LYON01001009.1	6046	8722	-	hypothetical protein
BSLG_03720	0.262567	0.00992745	0.0480923	LYON01000534.1	1659	3588	+	cytochrome b-c1
BSLG_05061	0.259481	0.0099673	0.048256	LYON01000908.1	1634	3009	-	universal archaeal
BSLG_07862	0.256008	0.00656739	0.0344994	LYON01002294.1	224	2003	-	hypothetical protein
BSLG_08605	0.248609	0.0103094	0.0494614	LYON01002946.1	1272	2620	+	14-3-3 family
BSLG_03140	0.217467	0.0018579	0.0127525	LYON01000409.1	4373	7101	-	hypothetical protein

## Sheet: Fig. 2b.Down regulated ManvsH2O
Significantly down regulated in mannose vs H2O
Gene name	log2foldchange	pvalue	padjust	gene chrom	start	end	strand	gene description	PFAMs
BSLG_09225	-3.78146	0.00454645	0.0257869	LYON01003661.1	19	1407	+	hypothetical protein	Fungalysin metallopeptidase (M36)
BSLG_08996	-3.57994	0.00740568	0.0380012	LYON01003379.1	715	2245	-	hypothetical protein
BSLG_10166	-3.3796	2.81986e-06	4.92796e-05	LYON01005301.1	42	953	+	hypothetical protein
BSLG_07227	-3.3589	2.71185e-18	3.17805e-16	LYON01001868.1	1451	4862	+	hypothetical protein	Zinc finger: C2H2 type; C2H2-type zinc finger
BSLG_05549	-3.24091	0.000220914	0.00220333	LYON01001077.1	3882	6692	+	hypothetical protein
BSLG_04424	-2.92472	0.00115959	0.00871771	LYON01000707.1	5915	8747	-	hypothetical protein	SprT-like family
BSLG_08991	-2.92415	0.000985883	0.00764995	LYON01003371.1	730	1935	-	hypothetical protein	Cytochrome C oxidase subunit II: transmembrane domain; Cytochrome C oxidase subunit II: periplasmic domain
BSLG_06012	-2.82131	0.00333686	0.0204864	LYON01001252.1	507	1489	-	hypothetical protein	Anaphase-promoting complex: subunit 10 (APC10)
BSLG_06923	-2.64918	7.64992e-07	1.53171e-05	LYON01001695.1	76	587	+	hypothetical protein
BSLG_09541	-2.60221	9.40244e-05	0.00108121	LYON01004129.1	581	1604	-	hypothetical protein	Fungalysin metallopeptidase (M36)
BSLG_02824	-2.60184	1.5873e-10	6.5202e-09	LYON01000346.1	12488	15237	+	hypothetical protein	Zinc finger: C2H2 type; C2H2-type zinc finger
BSLG_09010	-2.59134	0.00115834	0.00871653	LYON01003397.1	1800	2312	+	hypothetical protein	Fungalysin/Thermolysin Propeptide Motif
BSLG_00074	-2.59	0.0012655	0.00931953	LYON01000004.1	13501	18906	-	hypothetical protein	WD domain: G-beta repeat
BSLG_09773	-2.58614	2.11075e-09	7.18828e-08	LYON01004544.1	25	1130	+	hypothetical protein
BSLG_05649	-2.53868	0.00118631	0.00890183	LYON01001113.1	5643	7952	+	hypothetical protein	NDT80 / PhoG like DNA-binding family
BSLG_06223	-2.47364	1.37793e-10	5.80992e-09	LYON01001339.1	3180	6152	-	hypothetical protein	Fungalysin/Thermolysin Propeptide Motif; Fungalysin metallopeptidase (M36)
BSLG_02021	-2.4346	0.00207608	0.0139851	LYON01000212.1	3104	5764	+	hypothetical protein	Rad9
BSLG_09367	-2.29823	0.00223887	0.0148309	LYON01003857.1	1	1783	-	hypothetical protein	MCM2/3/5 family
BSLG_05504	-2.28445	0.000554559	0.00473157	LYON01001062.1	8716	9006	-	hypothetical protein	Putative tRNA binding domain
BSLG_04236	-2.25121	0.000103018	0.00116118	LYON01000661.1	209	1465	+	hypothetical protein
BSLG_03046	-2.24078	2.66513e-05	0.000350468	LYON01000389.1	16974	17393	-	rRNA 2'-O-methyltransferase	Fibrillarin
BSLG_05287	-2.23319	9.831e-05	0.00111919	LYON01000988.1	8737	9479	-	U6 snRNA-associated	LSM domain
BSLG_06383	-2.23306	0.00542737	0.0296035	LYON01001411.1	6009	6881	-	hypothetical protein	Bacterial transferase hexapeptide (six repeats)
BSLG_03871	-2.22863	3.18452e-10	1.24399e-08	LYON01000566.1	9416	12422	+	OPT family	OPT_sfam: oligopeptide transporter: OPT superfamily; ISP4_OPT: small oligopeptide transporter: OPT family; (TIGRfam),OPT oligopeptide transporter protein
BSLG_09179	-2.22502	1.1584e-06	2.20318e-05	LYON01003601.1	972	2168	-	hypothetical protein	Phosphoesterase family
BSLG_07309	-2.18573	0.000414048	0.00368665	LYON01001912.1	2543	3666	-	hypothetical protein
BSLG_07245	-2.17868	0.00157464	0.0111343	LYON01001877.1	4316	4892	+	hypothetical protein	Glucosidase II beta subunit-like
BSLG_05381	-2.17733	1.23552e-10	5.23716e-09	LYON01001019.1	3474	6208	-	hypothetical protein
BSLG_06040	-2.17339	1.51362e-10	6.24977e-09	LYON01001263.1	3056	5552	+	hypothetical protein	WD domain: G-beta repeat
BSLG_06765	-2.16604	0.0087898	0.0433721	LYON01001599.1	2359	4647	-	hypothetical protein
BSLG_09704	-2.16352	8.51466e-13	5.02617e-11	LYON01004419.1	161	1502	-	hypothetical protein	Fungalysin metallopeptidase (M36)
BSLG_02828	-2.15565	0.000961651	0.0074911	LYON01000347.1	6162	7802	+	hypothetical protein	Pentatricopeptide repeat domain
BSLG_08773	-2.15111	0.000475529	0.0041506	LYON01003121.1	38	2553	-	hypothetical protein	Peptidase family S41
BSLG_09576	-2.10084	0.000598441	0.00505188	LYON01004179.1	18	1473	-	hypothetical protein
BSLG_05779	-2.05143	0.00248306	0.0161662	LYON01001163.1	1549	3409	+	hypothetical protein
BSLG_08058	-2.04991	2.71378e-06	4.79514e-05	LYON01002444.1	784	2865	-	hypothetical protein	Fungalysin/Thermolysin Propeptide Motif; Fungalysin metallopeptidase (M36)
BSLG_00488	-2.02801	0.0027925	0.0177743	LYON01000035.1	25121	29370	+	hypothetical protein	Galactose oxidase: central domain
BSLG_04257	-2.01954	2.3325e-28	7.14911e-26	LYON01000666.1	1140	3717	+	phosphate:H+ symporter	2A0109: phosphate:H+ symporter; (TIGRfam),Sugar (and other) transporter; Major Facilitator Superfamily
BSLG_01558	-2.01268	7.95293e-10	2.89392e-08	LYON01000151.1	17602	22034	+	hypothetical protein
BSLG_08865	-2.01208	5.10081e-09	1.62593e-07	LYON01003223.1	1852	2510	-	hypothetical protein
BSLG_09368	-2.00631	0.0077373	0.0392729	LYON01003858.1	11	469	-	hypothetical protein	Fungalysin/Thermolysin Propeptide Motif
< Down regulated genes log2 fold change cut off -2 >
BSLG_08458	-1.91322	9.03675e-20	1.38488e-17	LYON01002802.1	1	1921	-	hypothetical protein
BSLG_00447	-1.90169	0.0100304	0.0484733	LYON01000031.1	41710	42358	-	hypothetical protein
BSLG_05059	-1.87533	6.74689e-11	2.95418e-09	LYON01000907.1	704	8791	-	carbamoyl-phosphate synthase%2C	asp_carb_tr: aspartate carbamoyltransferase; CPSaseIIsmall: carbamoyl-phosphate synthase: small subunit; CPSaseII_lrg: carbamoyl-phosphate synthase: large subunit; (TIGRfam),Peptidase C26; MGS-like domain; Glutamine amidotransferase class-I
BSLG_06410	-1.87533	0.00476156	0.0267406	LYON01001423.1	1324	6481	+	hypothetical protein%2C
BSLG_01409	-1.86632	0.000143628	0.00153017	LYON01000132.1	20714	21777	+	hypothetical protein
BSLG_06348	-1.85657	7.92584e-09	2.4481e-07	LYON01001396.1	435	1625	-	hypothetical protein	Cysteine-rich secretory protein family
BSLG_08964	-1.84664	0.000897317	0.00707292	LYON01003346.1	13	1490	-	hypothetical protein
BSLG_00710	-1.79661	0.00111641	0.008473	LYON01000055.1	32851	36845	+	hypothetical protein%2C
BSLG_07818	-1.79408	4.83033e-06	7.85569e-05	LYON01002258.1	1255	3017	-	hypothetical protein	Ribosomal protein S7e
BSLG_06025	-1.79403	4.04025e-10	1.54792e-08	LYON01001256.1	5284	7135	+	hypothetical protein	Polysaccharide deacetylase; Chitin recognition protein
BSLG_00611	-1.77359	0.00777679	0.0393868	LYON01000046.1	25096	27189	-	hypothetical protein
BSLG_08090	-1.76743	8.4355e-17	8.19787e-15	LYON01002469.1	93	3505	+	hypothetical protein	Serine hydroxymethyltransferase
BSLG_03243	-1.76637	6.12002e-09	1.9201e-07	LYON01000430.1	7053	8637	+	hypothetical protein
BSLG_08057	-1.76585	0.00363853	0.0218665	LYON01002442.1	11	1437	-	hypothetical protein	Polysaccharide deacetylase; Chitin recognition protein
BSLG_05993	-1.76456	2.33111e-24	5.62928e-22	LYON01001244.1	4779	6704	-	hypothetical protein	Barwin family
BSLG_06389	-1.76365	0.00676453	0.0353022	LYON01001414.1	1919	3215	-	hypothetical protein
BSLG_03071	-1.7607	0.000366413	0.00334473	LYON01000394.1	16162	17032	-	hypothetical protein
BSLG_05511	-1.75853	0.000563318	0.00479603	LYON01001064.1	5478	6560	-	hypothetical protein
BSLG_00054	-1.74043	0.0038396	0.0226255	LYON01000003.1	22654	23715	+	hypothetical protein	Cofilin/tropomyosin-type actin-binding protein
BSLG_03309	-1.73908	5.32718e-07	1.12011e-05	LYON01000442.1	12900	14751	-	hypothetical protein	Polysaccharide deacetylase
BSLG_02214	-1.73821	0.000369386	0.00336032	LYON01000241.1	3758	4926	+	60S ribosomal	Ribosomal L38e protein family
BSLG_06643	-1.71644	7.11965e-13	4.29822e-11	LYON01001533.1	1542	3191	+	hypothetical protein	Common central domain of tyrosinase
BSLG_05256	-1.70021	0.00249224	0.0161995	LYON01000976.1	8728	9676	+	hypothetical protein
BSLG_03842	-1.69988	0.00245425	0.0160282	LYON01000561.1	427	3024	-	hypothetical protein	zinc-finger of acetyl-transferase ESCO; ESCO1/2 acetyl-transferase; Acetyltransferase (GNAT) family
BSLG_09507	-1.69762	0.00210288	0.0141147	LYON01004075.1	13	683	+	hypothetical protein
BSLG_06068	-1.69559	0.00501163	0.0277924	LYON01001275.1	2292	2772	+	hypothetical protein	Phosphoesterase family
BSLG_03581	-1.69229	0.00453632	0.0257756	LYON01000501.1	4515	6879	-	hypothetical protein	DNA repair metallo-beta-lactamase; Beta-lactamase superfamily domain
BSLG_07397	-1.69003	4.33204e-07	9.381e-06	LYON01001972.1	1198	3122	-	hypothetical protein	Rare lipoprotein A (RlpA)-like double-psi beta-barrel
BSLG_02356	-1.68196	0.00195678	0.0133051	LYON01000263.1	12666	13879	-	hypothetical protein	Zinc knuckle
BSLG_09721	-1.66717	1.43608e-05	0.000203995	LYON01004456.1	616	1456	+	hypothetical protein	Fungalysin metallopeptidase (M36)
BSLG_07698	-1.66435	1.86054e-13	1.21523e-11	LYON01002173.1	224	3050	-	hypothetical protein	Type III restriction enzyme: res subunit; Helicase conserved C-terminal domain; DEAD/DEAH box helicase
BSLG_09572	-1.65678	0.003626	0.0218288	LYON01004173.1	366	1284	-	hypothetical protein	Regulatory protein YrvL
BSLG_07735	-1.65265	9.303e-24	2.05932e-21	LYON01002199.1	1	2153	-	hypothetical protein	Peptidase family S41
BSLG_01422	-1.65233	1.92609e-11	9.30245e-10	LYON01000134.1	6369	11110	+	hypothetical protein	Nrap protein
BSLG_02170	-1.65223	0.00136299	0.00990122	LYON01000234.1	16354	18598	+	hypothetical protein	PPR: pentatricopeptide repeat domain; (TIGRfam),Pentatricopeptide repeat domain; PPR repeat
BSLG_08606	-1.64615	6.80479e-05	0.000814225	LYON01002947.1	1	2528	+	40S ribosomal	Ribosomal S17
BSLG_07166	-1.64316	2.30482e-08	6.70333e-07	LYON01001834.1	1935	4800	+	hypothetical protein	Ribosomal protein L11 methyltransferase (PrmA); PRMT5 arginine-N-methyltransferase; Methyltransferase small domain; Methyltransferase domain
BSLG_06989	-1.63801	1.43511e-10	5.98765e-09	LYON01001729.1	1733	4247	+	hypothetical protein	Bystin
BSLG_05964	-1.63764	0.00022383	0.00221854	LYON01001232.1	6126	7863	+	60S ribosome	Uncharacterised protein family (UPF0113)
BSLG_02061	-1.62825	6.96083e-06	0.00010898	LYON01000217.1	16663	22723	-	hypothetical protein	SMC proteins Flexible Hinge Domain; RecF/RecN/SMC N terminal domain; AAA domain
BSLG_08131	-1.62349	6.50179e-10	2.43252e-08	LYON01002508.1	1169	3525	+	hypothetical protein	OPT oligopeptide transporter protein
BSLG_01932	-1.6231	2.4663e-08	7.06976e-07	LYON01000199.1	19576	21035	-	hypothetical protein	RNA recognition motif. (a.k.a. RRM: RBD: or RNP domain); RNA recognition motif (a.k.a. RRM: RBD: or RNP domain)
BSLG_07239	-1.61992	0.00968879	0.0471655	LYON01001875.1	843	2543	+	hypothetical protein	DnaJ domain; CSL zinc finger
BSLG_02213	-1.60559	1.8983e-08	5.6028e-07	LYON01000241.1	2484	3610	-	hypothetical protein	LYAR-type C2HC zinc finger
BSLG_02418	-1.59898	8.23931e-07	1.61325e-05	LYON01000274.1	15262	17009	+	hypothetical protein
BSLG_01745	-1.58096	2.11152e-08	6.18628e-07	LYON01000174.1	24061	25323	-	hypothetical protein	SRP40: C-terminal domain
BSLG_07784	-1.5783	0.00835794	0.0418633	LYON01002237.1	107	2829	+	hypothetical protein	Protein tyrosine kinase; Protein kinase domain; Kinase-like
BSLG_05192	-1.57545	2.2628e-14	1.63929e-12	LYON01000954.1	950	2765	-	hypothetical protein
BSLG_05471	-1.56351	0.00423226	0.0243515	LYON01001052.1	4193	5306	-	hypothetical protein	Mitochondrial import protein Pam17
BSLG_06456	-1.55969	4.34731e-05	0.000539622	LYON01001447.1	1954	3504	-	ubiquitin-60S ribosomal	Ubiquitin-like domain; Ubiquitin-2 like Rad60 SUMO-like; Ubiquitin family; Ribosomal L40e family
BSLG_03405	-1.55272	0.000902966	0.00711041	LYON01000461.1	1197	5690	-	hypothetical protein	PPR: pentatricopeptide repeat domain; (TIGRfam),Pentatricopeptide repeat domain; PPR repeat
BSLG_04085	-1.54955	1.13734e-11	5.77291e-10	LYON01000621.1	274	1907	+	hypothetical protein	GNS1/SUR4 family
BSLG_04357	-1.54173	5.65711e-06	8.9983e-05	LYON01000690.1	9554	11789	+	hypothetical protein	KH domain
BSLG_06122	-1.53716	0.0012724	0.00933678	LYON01001298.1	4841	7279	-	hypothetical protein	Domain of unknown function (DUF2431); C2H2-type zinc finger
BSLG_06504	-1.53351	2.77377e-07	6.36564e-06	LYON01001468.1	2256	5410	-	hypothetical protein	Sas10 C-terminal domain
BSLG_10170	-1.52951	0.00777949	0.0393868	LYON01005309.1	5	1031	+	hypothetical protein
BSLG_01963	-1.52738	0.000758154	0.00615189	LYON01000203.1	19001	19847	+	40S ribosomal	Ribosomal protein S30
BSLG_05515	-1.52468	0.00178227	0.0123182	LYON01001065.1	7730	9041	-	hypothetical protein	Proteasome subunit
BSLG_07811	-1.52185	0.000246777	0.00240412	LYON01002254.1	918	3144	-	hypothetical protein	Zinc finger: C2H2 type; C2H2-type zinc finger
BSLG_03650	-1.52027	0.00716189	0.0369644	LYON01000517.1	1	3374	-	hypothetical protein	SDA1; NUC130/3NT domain
BSLG_00130	-1.51789	1.59056e-05	0.000222371	LYON01000008.1	6041	8353	+	hypothetical protein
BSLG_02883	-1.50194	6.25939e-11	2.75586e-09	LYON01000358.1	4247	6737	+	hypothetical protein	Ribosomal protein L1p/L10e family
BSLG_03657	-1.50057	0.000206797	0.00208077	LYON01000518.1	14416	14649	-	hypothetical protein
BSLG_04710	-1.49979	0.00390549	0.0229205	LYON01000792.1	2135	6121	+	hypothetical protein	3'-5' exonuclease
BSLG_05464	-1.49404	4.86557e-11	2.20305e-09	LYON01001050.1	7705	9179	+	hypothetical protein
BSLG_07215	-1.49384	4.43006e-08	1.17677e-06	LYON01001861.1	1637	2803	-	hypothetical protein	7 transmembrane receptor (rhodopsin family)
BSLG_01095	-1.4916	2.14847e-12	1.18077e-10	LYON01000095.1	25854	28890	+	hypothetical protein	Serine hydroxymethyltransferase
BSLG_04561	-1.48289	0.000177125	0.00183313	LYON01000747.1	3711	4541	-	hypothetical protein	Fungal protein of unknown function (DUF1748)
BSLG_05164	-1.47869	0.000378503	0.00341983	LYON01000945.1	5507	8277	-	hypothetical protein%2C	Ferric reductase like transmembrane component; Ferric reductase NAD binding domain; FAD-binding domain
BSLG_00687	-1.47251	0.00920986	0.0451652	LYON01000054.1	5232	6556	-	hypothetical protein	SRR1
BSLG_06067	-1.46925	2.20042e-10	8.81161e-09	LYON01001274.1	4648	5936	-	hypothetical protein	FKBP-type peptidyl-prolyl cis-trans isomerase
BSLG_07581	-1.46743	0.00651814	0.0342858	LYON01002089.1	3305	4332	-	isopentenyl-diphosphate delta-isomerase	IPP_isom_1: isopentenyl-diphosphate delta-isomerase; (TIGRfam),NUDIX domain
BSLG_06522	-1.46615	1.04111e-05	0.0001545	LYON01001476.1	3955	6600	-	ribosomal RNA	rsmB: ribosomal RNA small subunit methyltransferase B; nop2p: NOL1/NOP2/sun family putative RNA methylase; (TIGRfam),NOL1/NOP2/sun family; FtsJ-like methyltransferase
BSLG_02777	-1.4614	5.57252e-07	1.16555e-05	LYON01000337.1	8525	10088	+	hypothetical protein	Ribosome biogenesis regulatory protein (RRS1)
BSLG_05051	-1.46045	6.18025e-07	1.28256e-05	LYON01000903.1	4513	9593	+	hypothetical protein	Glycosyltransferase like family 2; Glycosyl transferase family group 2; Chitin synthase
BSLG_00312	-1.45978	0.00262265	0.0168684	LYON01000020.1	39662	40924	-	60S ribosomal	Ribosomal L39 protein
BSLG_00035	-1.4519	2.7269e-07	6.28053e-06	LYON01000002.1	34496	37153	+	hypothetical protein
BSLG_07113	-1.44938	0.000289349	0.00276478	LYON01001801.1	357	2991	-	hypothetical protein
BSLG_10082	-1.44386	0.00021654	0.00216784	LYON01005119.1	104	1098	+	hypothetical protein
BSLG_02686	-1.44251	0.000694754	0.00572544	LYON01000322.1	17035	18836	+	hypothetical protein	Oxidoreductase NAD-binding domain; Oxidoreductase FAD-binding domain
BSLG_01119	-1.44036	7.33063e-05	0.000869313	LYON01000098.1	13085	14889	+	hypothetical protein	Reactive mitochondrial oxygen species modulator 1
BSLG_03478	-1.43361	0.000988042	0.00765925	LYON01000477.1	9457	11763	+	hypothetical protein	Ribosomal RNA adenine dimethylase
BSLG_03015	-1.42924	0.00157334	0.0111343	LYON01000384.1	136	318	+	hypothetical protein
BSLG_02806	-1.42848	0.00130762	0.0095497	LYON01000343.1	12185	14153	+	hypothetical protein
BSLG_06853	-1.41556	5.02657e-07	1.06251e-05	LYON01001652.1	2230	4492	+	hypothetical protein
BSLG_00684	-1.41062	0.0102253	0.0492655	LYON01000053.1	34313	35784	-	hypothetical protein	SPFH domain / Band 7 family
BSLG_05622	-1.40869	0.00172419	0.0120106	LYON01001103.1	6526	8178	+	hypothetical protein
BSLG_07503	-1.40727	2.70204e-05	0.000354738	LYON01002042.1	1	3500	+	hypothetical protein%2C	MIF4G domain; MA3 domain
BSLG_05539	-1.40076	1.00705e-06	1.94314e-05	LYON01001073.1	4608	7797	+	hypothetical protein	Stm1; Hyaluronan / mRNA binding family
BSLG_04420	-1.39611	9.40339e-07	1.82588e-05	LYON01000706.1	497	3758	-	hypothetical protein	PPR: pentatricopeptide repeat domain; (TIGRfam),Pentatricopeptide repeat domain; PPR repeat family; PPR repeat
BSLG_03343	-1.38849	4.56684e-07	9.80948e-06	LYON01000449.1	2201	3268	+	hypothetical protein	small_GTP: small GTP-binding protein domain; (TIGRfam),Ras family; Miro-like protein
BSLG_07286	-1.38341	0.0024824	0.0161662	LYON01001900.1	2142	4273	-	hypothetical protein	X-Pro dipeptidyl-peptidase (S15 family); Alpha/beta hydrolase family
BSLG_01952	-1.37692	0.00251142	0.0162844	LYON01000202.1	13146	14828	-	hypothetical protein%2C
BSLG_01915	-1.37111	8.08811e-07	1.59218e-05	LYON01000197.1	16337	17498	+	ribosomal protein	S18: ribosomal protein S18; (TIGRfam),Ribosomal protein S18
BSLG_08451	-1.36733	0.00394195	0.0230473	LYON01002796.1	514	767	+	hypothetical protein	Mitochondrial large subunit ribosomal protein (Img2)
BSLG_06132	-1.36407	0.00109165	0.00833268	LYON01001304.1	1483	3072	-	hypothetical protein%2C
BSLG_06390	-1.36307	0.00414854	0.0239547	LYON01001414.1	3734	4945	+	hypothetical protein	Zinc finger: C2H2 type; C2H2-type zinc finger
BSLG_06789	-1.35843	0.0069967	0.0362057	LYON01001614.1	38	4347	-	hypothetical protein	Rab3 GTPase-activating protein regulatory subunit N-terminus
BSLG_04423	-1.35414	0.000442265	0.00391166	LYON01000707.1	4268	5384	-	hypothetical protein	MAS20 protein import receptor
BSLG_07339	-1.35372	8.87493e-14	6.09693e-12	LYON01001933.1	343	3654	-	hypothetical protein	Peptidase family S41
BSLG_08917	-1.35283	7.8184e-05	0.000916247	LYON01003290.1	44	1520	+	60S ribosomal	Ribosomal protein L37e
BSLG_03139	-1.35248	6.9174e-05	0.000823988	LYON01000409.1	630	3892	+	hypothetical protein	Las1-like
BSLG_07942	-1.35202	0.00518744	0.0286081	LYON01002358.1	703	1935	+	hypothetical protein	Domain of unknown function (DUF2431)
BSLG_06622	-1.35118	5.44802e-07	1.14251e-05	LYON01001523.1	1814	4585	+	hypothetical protein	Bacterial protein of unknown function (DUF885)
BSLG_09109	-1.34873	5.16189e-07	1.08823e-05	LYON01003511.1	1	2243	+	hypothetical protein	PPR: pentatricopeptide repeat domain; (TIGRfam),Pentatricopeptide repeat domain; PPR repeat family; PPR repeat
BSLG_03144	-1.3475	2.47948e-06	4.40066e-05	LYON01000410.1	2768	5938	+	hypothetical protein
BSLG_01425	-1.34611	0.000404914	0.00362151	LYON01000134.1	17810	24543	-	hypothetical protein	SMC proteins Flexible Hinge Domain; RecF/RecN/SMC N terminal domain; AAA domain
BSLG_07534	-1.33715	5.27553e-05	0.000643809	LYON01002061.1	5	1781	+	hypothetical protein	Possible tRNA binding domain
BSLG_00688	-1.33351	1.93636e-19	2.70716e-17	LYON01000054.1	6583	8833	+	hypothetical protein	Ribosomal L28e protein family; Mak16 protein C-terminal region
BSLG_08645	-1.32961	1.33321e-13	8.85364e-12	LYON01002984.1	1202	2574	-	hypothetical protein	Ribosomal L18p/L5e family; Ribosomal L18 C-terminal region
BSLG_03588	-1.32788	0.00250628	0.0162776	LYON01000502.1	14025	15232	+	hypothetical protein	Eukaryotic porin
BSLG_06178	-1.32668	0.000102608	0.00115819	LYON01001322.1	5952	7217	+	hypothetical protein
BSLG_01542	-1.3251	3.62987e-06	6.15456e-05	LYON01000149.1	12466	15987	+	N2%2CN2-dimethylguanosine tRNA	TRM1: N2:N2-dimethylguanosine tRNA methyltransferase; (TIGRfam),N2:N2-dimethylguanosine tRNA methyltransferase
BSLG_04366	-1.31995	5.89582e-05	0.000712956	LYON01000693.1	227	4272	-	hypothetical protein	Domain of unknown function UPF0086
BSLG_02396	-1.31796	0.000153076	0.00161358	LYON01000270.1	16047	17852	+	hypothetical protein	Sir2 family
BSLG_05280	-1.31333	9.49453e-06	0.00014291	LYON01000986.1	2999	4507	-	hypothetical protein	tRNAHis guanylyltransferase; Thg1 C terminal domain
BSLG_06169	-1.31167	1.70848e-05	0.000237102	LYON01001319.1	2696	3963	-	hypothetical protein	Protein of unknown function (DUF775)
BSLG_03786	-1.30967	0.000903923	0.00711092	LYON01000547.1	11031	14061	+	hypothetical protein	Fungal specific transcription factor domain; Fungal Zn(2)-Cys(6) binuclear cluster domain
BSLG_00768	-1.30905	2.10211e-05	0.000286845	LYON01000061.1	1774	4157	-	hypothetical protein	small_GTP: small GTP-binding protein domain; (TIGRfam),Ras family; Miro-like protein; Elongation factor Tu GTP binding domain; ADP-ribosylation factor family
BSLG_03927	-1.30755	9.01175e-05	0.0010423	LYON01000582.1	907	4826	+	hypothetical protein	WD domain: G-beta repeat; BOP1NT (NUC169) domain
BSLG_06747	-1.29086	0.0014047	0.0101579	LYON01001590.1	1485	2993	+	hypothetical protein	Ribosomal L29e protein family
BSLG_00132	-1.29001	0.000181219	0.00187064	LYON01000008.1	10871	16264	-	hypothetical protein	Tetratricopeptide repeat; TPR repeat; Anaphase-promoting complex: cyclosome: subunit 3
BSLG_02056	-1.28947	4.13528e-05	0.000515713	LYON01000216.1	19271	22908	-	hypothetical protein
BSLG_07431	-1.28883	9.60228e-05	0.00109943	LYON01001996.1	3609	4649	-	ribosomal protein	rplS_bact: ribosomal protein L19; (TIGRfam),Ribosomal protein L19
BSLG_01702	-1.28783	7.52725e-05	0.000888662	LYON01000169.1	11823	13814	+	hypothetical protein	Cyclin-dependent kinase regulatory subunit
BSLG_04130	-1.28762	0.00117387	0.00881673	LYON01000632.1	8095	9340	+	hypothetical protein
BSLG_03990	-1.28731	0.000241457	0.00235516	LYON01000598.1	10782	12168	+	hypothetical protein
BSLG_08696	-1.28337	7.13988e-10	2.63487e-08	LYON01003036.1	852	1606	-	hypothetical protein
BSLG_06677	-1.28216	0.000159556	0.00167302	LYON01001551.1	617	5617	-	phosphoribosylformylglycinamidine synthase	FGAM_synt: phosphoribosylformylglycinamidine synthase; (TIGRfam),CobB/CobQ-like glutamine amidotransferase domain; AIR synthase related protein: N-terminal domain; AIR synthase related protein: C-terminal domain
BSLG_01258	-1.28022	0.000327291	0.00306124	LYON01000115.1	3203	4344	+	hypothetical protein	Protein of unknown function (DUF1294)
BSLG_03624	-1.28001	1.53347e-05	0.000216027	LYON01000511.1	7141	8885	+	hypothetical protein	TatD related DNase
BSLG_06095	-1.27519	1.38192e-05	0.000197711	LYON01001287.1	308	2637	-	hypothetical protein
BSLG_04933	-1.27492	0.00625323	0.0331229	LYON01000864.1	9071	9250	+	hypothetical protein	Oligosaccaryltransferase
BSLG_00701	-1.27451	1.62839e-06	2.99691e-05	LYON01000055.1	15423	16479	-	hypothetical protein	Ribosomal L28e protein family
BSLG_00346	-1.27285	2.55862e-07	5.92722e-06	LYON01000023.1	25315	26838	+	hypothetical protein	60s Acidic ribosomal protein
BSLG_03302	-1.27104	1.42205e-05	0.000202598	LYON01000441.1	6504	7550	+	hypothetical protein
BSLG_03785	-1.26731	9.43888e-08	2.37282e-06	LYON01000547.1	8091	10640	+	hypothetical protein	Calcineurin-like phosphoesterase; 5'-nucleotidase: C-terminal domain
BSLG_04264	-1.26038	0.00147108	0.0105045	LYON01000667.1	10782	12090	-	hypothetical protein	Ribosomal subunit 39S
BSLG_02945	-1.25928	2.07228e-05	0.000284107	LYON01000370.1	9781	11786	-	hypothetical protein	Mitochondrial carrier protein
BSLG_03731	-1.2589	0.000531836	0.00457395	LYON01000536.1	2961	5075	-	hypothetical protein	Carbonic anhydrase
BSLG_04576	-1.25572	2.7642e-05	0.000360522	LYON01000753.1	133	1912	+	hypothetical protein	CYTH domain
BSLG_01893	-1.25104	0.000144901	0.00153638	LYON01000195.1	164	1261	-	hypothetical protein
BSLG_05126	-1.24961	1.61455e-09	5.66799e-08	LYON01000932.1	5746	8307	-	hypothetical protein	Glycosyl hydrolases family 16
BSLG_08531	-1.24898	0.000395961	0.0035574	LYON01002867.1	50	932	+	hypothetical protein	Cys/Met metabolism PLP-dependent enzyme
BSLG_02079	-1.24645	1.59841e-06	2.95538e-05	LYON01000220.1	18651	22768	-	hypothetical protein	WD domain: G-beta repeat; Dip2/Utp12 Family
BSLG_04633	-1.2454	0.0045426	0.0257835	LYON01000770.1	6316	8208	+	ubiquitin-conjugating enzyme	Ubiquitin-conjugating enzyme; Prokaryotic E2 family B,Ubiquitin--protein ligase.; (Kegg); ;
BSLG_05754	-1.24148	0.00363535	0.0218643	LYON01001154.1	3948	6855	-	hypothetical protein	Type III restriction enzyme: res subunit; Helicase conserved C-terminal domain; DEAD/DEAH box helicase
BSLG_09837	-1.2404	2.85004e-06	4.9698e-05	LYON01004639.1	1	1408	+	hypothetical protein
BSLG_05867	-1.23859	7.55681e-07	1.5171e-05	LYON01001195.1	745	5846	-	hypothetical protein	MutS family domain IV; MutS domain V; MutS domain III; MutS domain II
BSLG_07739	-1.23825	1.96246e-09	6.77008e-08	LYON01002202.1	301	2131	-	hypothetical protein	Brix domain
BSLG_07950	-1.23663	2.46742e-07	5.75084e-06	LYON01002362.1	2188	3752	+	proliferating cell	pcna: proliferating cell nuclear antigen (pcna); (TIGRfam),Rad9; Proliferating cell nuclear antigen: N-terminal domain; Proliferating cell nuclear antigen: C-terminal domain
BSLG_03602	-1.23543	0.00581966	0.0311882	LYON01000506.1	7653	11709	+	hypothetical protein	Vps4 C terminal oligomerisation domain; Holliday junction DNA helicase ruvB N-terminus; ATPase family associated with various cellular activities (AAA)
BSLG_05385	-1.23296	2.42184e-10	9.60183e-09	LYON01001021.1	460	4333	-	hypothetical protein	Pyridoxal-dependent decarboxylase: pyridoxal binding domain; Pyridoxal-dependent decarboxylase: C-terminal sheet domain
BSLG_03957	-1.23282	0.00123834	0.00918838	LYON01000589.1	2280	5329	-	hypothetical protein
BSLG_01256	-1.23036	0.00129457	0.00947327	LYON01000114.1	24915	28428	-	hypothetical protein
BSLG_06502	-1.22992	1.73076e-05	0.000239451	LYON01001467.1	2422	6169	-	hypothetical protein	Variant SH3 domain; SH3 domain
BSLG_02385	-1.227	0.00724346	0.0373371	LYON01000268.1	17059	18810	-	hypothetical protein	Tetratricopeptide repeat; TPR repeat; FKBP-type peptidyl-prolyl cis-trans isomerase
BSLG_03626	-1.22274	0.000122296	0.00134796	LYON01000511.1	12555	14238	+	hypothetical protein	adk: adenylate kinase; (TIGRfam),Adenylate kinase: active site lid; Adenylate kinase
BSLG_05148	-1.21648	0.000218656	0.00218355	LYON01000939.1	8045	9959	-	hypothetical protein	Prolyl oligopeptidase: N-terminal beta-propeller domain; Prolyl oligopeptidase family
BSLG_07347	-1.21601	3.48747e-12	1.89059e-10	LYON01001938.1	2815	4762	+	hypothetical protein	Glycosyl hydrolases family 16
BSLG_06680	-1.2157	2.53769e-10	1.00113e-08	LYON01001553.1	3221	6248	-	hypothetical protein	SDA1
BSLG_01424	-1.21186	3.67538e-07	8.22727e-06	LYON01000134.1	13895	17077	+	hypothetical protein	Protein of unknown function (DUF1253)
BSLG_05863	-1.20914	0.000831589	0.00664021	LYON01001193.1	5604	8092	-	ribonucleoside-diphosphate reductase	NrdE_NrdA: ribonucleoside-diphosphate reductase: alpha subunit; (TIGRfam),Ribonucleotide reductase: barrel domain,Ribonucleoside-diphosphate reductase.; (Kegg); ;
BSLG_05627	-1.20657	0.00130795	0.0095497	LYON01001105.1	1680	4442	+	hypothetical protein%2C	Domain of unknown function (DUF1767)
BSLG_06872	-1.20409	8.09176e-07	1.59218e-05	LYON01001661.1	3497	5561	-	hypothetical protein	Ribosomal protein S6e
BSLG_05489	-1.2023	6.02288e-11	2.66646e-09	LYON01001058.1	52	1974	-	hypothetical protein	Ribosomal protein L10; 60s Acidic ribosomal protein
BSLG_04781	-1.20227	4.02552e-07	8.8617e-06	LYON01000815.1	7433	9537	-	ribosomal protein	L12: ribosomal protein L7/L12; (TIGRfam),Ribosomal protein L7/L12 C-terminal domain
BSLG_06973	-1.2012	4.46288e-06	7.31784e-05	LYON01001721.1	1643	4583	-	hypothetical protein	Ribosomal protein L4/L1 family; 60S ribosomal protein L4 C-terminal domain
BSLG_00226	-1.19777	5.85477e-05	0.000709068	LYON01000014.1	42020	48862	-	hypothetical protein	Predicted 3'-5' exonuclease related to the exonuclease domain of PolB; Domain of unknown function (DUF1744); DNA polymerase family B: exonuclease domain; DNA polymerase family B
BSLG_03617	-1.19654	0.00752359	0.038433	LYON01000509.1	9778	13792	-	hypothetical protein	UTP--glucose-1-phosphate uridylyltransferase
BSLG_02595	-1.19489	0.000207241	0.0020826	LYON01000306.1	3376	19064	-	hypothetical protein	P-loop containing dynein motor region D4; P-loop containing dynein motor region D3; Microtubule-binding stalk of dynein motor; Hydrolytic ATP binding site of dynein motor region D1; Dynein heavy chain: N-terminal region 2; Dynein heavy chain: N-terminal region 1
BSLG_01412	-1.19166	0.000474561	0.00414669	LYON01000133.1	1396	5043	+	hypothetical protein	GTPase of unknown function C-terminal; Ferrous iron transport protein B; 50S ribosome-binding GTPase
BSLG_02548	-1.19095	2.8342e-05	0.000366651	LYON01000296.1	7963	15971	-	hypothetical protein	Toprim domain; Histidine kinase-: DNA gyrase B-: and HSP90-like ATPase; DNA gyrase/topoisomerase IV: subunit A; DNA gyrase B
BSLG_00402	-1.18967	2.74984e-05	0.00036042	LYON01000028.1	424	2921	-	hypothetical protein	Putative snoRNA binding domain; NOSIC (NUC001) domain; NOP5NT (NUC127) domain
BSLG_02798	-1.18939	0.00083071	0.00663985	LYON01000341.1	14895	18145	-	hypothetical protein	NUC153 domain
BSLG_02634	-1.18759	3.68979e-05	0.000465989	LYON01000313.1	935	3368	-	hypothetical protein	FKBP-type peptidyl-prolyl cis-trans isomerase
BSLG_08432	-1.18717	1.05302e-07	2.61417e-06	LYON01002778.1	82	2782	+	hypothetical protein	Pescadillo N-terminus; BRCA1 C Terminus (BRCT) domain
BSLG_02125	-1.18711	0.00812111	0.040831	LYON01000228.1	2243	6543	+	hypothetical protein	RasGEF domain; RasGEF N-terminal motif
BSLG_02028	-1.18709	0.000348244	0.00322317	LYON01000213.1	92	4143	+	GTP-binding protein	TypA_BipA: GTP-binding protein TypA/BipA; (TIGRfam),Elongation factor G C-terminus
BSLG_08303	-1.1842	0.00139199	0.0100844	LYON01002649.1	1382	3042	+	hypothetical protein	TIGR00004: reactive intermediate/imine deaminase; (TIGRfam),Endoribonuclease L-PSP
BSLG_00833	-1.18272	0.00126654	0.00931953	LYON01000067.1	30745	33394	+	hypothetical protein	Ricin-type beta-trefoil lectin domain; Glycosyl hydrolases family 18; Cytolethal distending toxin A/C family
BSLG_07430	-1.18156	9.21696e-06	0.000139374	LYON01001996.1	1425	3026	-	hypothetical protein
BSLG_00288	-1.17851	0.00756283	0.038584	LYON01000019.1	5225	9541	+	hypothetical protein	NOL1/NOP2/sun family
BSLG_05567	-1.17798	0.00496386	0.0276043	LYON01001084.1	2848	3818	+	hypothetical protein	A_thal_Cys_rich: uncharacterized Cys-rich domain; (TIGRfam),PLAC8 family
BSLG_03601	-1.17707	0.00027116	0.00260661	LYON01000506.1	2773	7503	-	hypothetical protein	Magnesium chelatase: subunit ChlI; MCM2/3/5 family; MCM N-terminal domain
BSLG_04141	-1.17621	0.000153486	0.00161576	LYON01000635.1	4023	8798	-	hypothetical protein	Spc7 kinetochore protein
BSLG_07884	-1.17247	0.00218525	0.0145802	LYON01002311.1	69	3532	+	hypothetical protein	Kinesin-associated microtubule-binding; Kinesin motor domain
BSLG_02631	-1.17108	0.00481189	0.0269721	LYON01000312.1	14354	15643	+	hypothetical protein	emp24/gp25L/p24 family/GOLD
BSLG_04714	-1.1706	1.20455e-11	5.96217e-10	LYON01000793.1	5987	8404	-	hypothetical protein
BSLG_03191	-1.16605	0.00409469	0.0237832	LYON01000420.1	4256	5400	+	hypothetical protein	Protein of unknown function (DUF3128)
BSLG_02196	-1.16425	0.000130443	0.00142397	LYON01000238.1	8227	9210	+	hypothetical protein
BSLG_01838	-1.16294	1.66492e-10	6.76928e-09	LYON01000188.1	381	2185	-	40S ribosomal	rpsC_E_A: ribosomal protein S3; (TIGRfam),Ribosomal protein S3: C-terminal domain; KH domain
BSLG_05513	-1.16201	9.61726e-06	0.000144331	LYON01001065.1	343	3139	-	GMP synthase	guaA_Nterm: GMP synthase (glutamine-hydrolyzing): N-terminal domain; guaA_Cterm: GMP synthase (glutamine-hydrolyzing): C-terminal domain; (TIGRfam),Peptidase C26; Glutamine amidotransferase class-I; GMP synthase C terminal domain
BSLG_05725	-1.16178	4.83827e-05	0.000593172	LYON01001143.1	5264	7117	-	hypothetical protein	Methyltransferase domain
BSLG_05339	-1.16004	0.000320087	0.00301154	LYON01001004.1	1839	3871	-	hypothetical protein	Mitochondrial carrier protein
BSLG_00660	-1.15422	7.14542e-17	7.02986e-15	LYON01000051.1	13815	15475	-	hypothetical protein	Ribosomal protein L11 methyltransferase (PrmA); PRMT5 arginine-N-methyltransferase; Methyltransferase small domain; Methyltransferase domain
BSLG_03861	-1.14771	2.35863e-06	4.21433e-05	LYON01000563.1	12994	13452	-	H/ACA ribonucleoprotein	Nucleolar RNA-binding protein: Nop10p family,Lanosterol synthase.(Kegg); ; ; ;
BSLG_01024	-1.14139	0.00460083	0.0260398	LYON01000088.1	19275	20583	+	hypothetical protein	Tim10/DDP family zinc finger
BSLG_06492	-1.13731	3.94422e-06	6.60326e-05	LYON01001464.1	5051	5884	-	transcription factor	TFS_arch: transcription factor S; (TIGRfam),Transcription factor S-II (TFIIS); Baculoviridae late expression factor 5 C-terminal domain
BSLG_07967	-1.13613	0.000120403	0.00133448	LYON01002375.1	1853	3269	-	hypothetical protein	Putative methyltransferase
BSLG_01775	-1.13572	0.00216089	0.0144585	LYON01000179.1	9257	11316	+	hypothetical protein	Leucine rich repeat; Leucine Rich repeat
BSLG_01908	-1.1322	4.96053e-07	1.05134e-05	LYON01000196.1	20540	22234	-	ribosomal protein	Sa_S2_E_A: ribosomal protein S2; (TIGRfam),Ribosomal protein S2
BSLG_07732	-1.13132	0.00449766	0.0256196	LYON01002197.1	774	3086	+	hypothetical protein	F-actin capping protein: beta subunit
BSLG_04638	-1.1307	0.000727204	0.00594978	LYON01000771.1	7374	10332	-	hypothetical protein	Aminotransferase class IV
BSLG_01998	-1.12836	0.00209474	0.0140751	LYON01000208.1	8809	14060	+	hypothetical protein	Type III restriction enzyme: res subunit; Helicase conserved C-terminal domain; DEAD/DEAH box helicase; CEP19-like protein
BSLG_02099	-1.12616	2.33885e-07	5.49803e-06	LYON01000224.1	3784	8366	+	hypothetical protein%2C	FHA domain; BRCA1 C Terminus (BRCT) domain
BSLG_00345	-1.12611	0.000716054	0.00587666	LYON01000023.1	23745	25296	-	hypothetical protein%2C	Ribosomal protein L31e
BSLG_01371	-1.12198	0.00153595	0.0109285	LYON01000128.1	8255	10359	+	hypothetical protein	Domain of unknown function (DUF384); Domain of unknown function (DUF383)
BSLG_07842	-1.12112	6.64124e-07	1.36429e-05	LYON01002275.1	957	3705	-	methylmalonate-semialdehyde dehydrogenase	MMSDH: methylmalonate-semialdehyde dehydrogenase (acylating); (TIGRfam),Aldehyde dehydrogenase family
BSLG_02827	-1.12	0.00286776	0.0181374	LYON01000347.1	3384	5727	+	hypothetical protein
BSLG_02636	-1.1168	0.00362672	0.0218288	LYON01000313.1	6805	8451	+	hypothetical protein	ARP2/3 complex 20 kDa subunit (ARPC4)
BSLG_01228	-1.11664	0.00181488	0.0125156	LYON01000111.1	12783	16923	+	hypothetical protein%2C	Tetratricopeptide repeat; TPR repeat
BSLG_01553	-1.11128	0.00022283	0.00221689	LYON01000150.1	23655	26390	+	hypothetical protein	PRMT5 arginine-N-methyltransferase
BSLG_05276	-1.10585	1.73522e-06	3.17155e-05	LYON01000984.1	5805	9513	-	hypothetical protein	Magnesium chelatase: subunit ChlI; MCM2/3/5 family
BSLG_04203	-1.09669	0.000145778	0.00154277	LYON01000652.1	11607	12491	+	40S ribosomal	Ribosomal protein S26e
BSLG_06290	-1.09372	5.76618e-13	3.53467e-11	LYON01001368.1	1	2028	+	hypothetical protein	Ribosomal protein L10
BSLG_03168	-1.09042	7.74455e-05	0.00091027	LYON01000415.1	4643	8138	-	hypothetical protein	Holliday junction DNA helicase ruvB N-terminus; ATPase family associated with various cellular activities (AAA); AAA domain (Cdc48 subfamily)
BSLG_03070	-1.08618	4.81118e-05	0.000591671	LYON01000394.1	13780	15883	+	hypothetical protein	Putative snoRNA binding domain; NOSIC (NUC001) domain; NOP5NT (NUC127) domain
BSLG_02947	-1.08447	0.00148173	0.0105711	LYON01000371.1	7	4723	-	hypothetical protein	Magnesium chelatase: subunit ChlI; MCM2/3/5 family; MCM N-terminal domain; ATPase family associated with various cellular activities (AAA); AAA domain (dynein-related subfamily)
BSLG_08974	-1.082	1.2342e-05	0.000179151	LYON01003354.1	345	2022	+	hypothetical protein	Common central domain of tyrosinase; Chitin recognition protein
BSLG_01922	-1.07954	0.000121657	0.0013465	LYON01000198.1	11796	14829	-	hypothetical protein%2C	DnaJ domain
BSLG_02542	-1.07821	0.000757065	0.0061499	LYON01000295.1	12285	14385	+	hypothetical protein	LSM domain
BSLG_02815	-1.0772	0.000134173	0.0014587	LYON01000344.1	12761	15102	-	hypothetical protein	Replication factor C C-terminal domain; Rad17 cell cycle checkpoint protein; DNA polymerase III: delta subunit; ATPase family associated with various cellular activities (AAA)
BSLG_03986	-1.07611	0.000136297	0.00147712	LYON01000597.1	6066	12784	+	hypothetical protein	Nucleoporin subcomplex protein binding to Pom34
BSLG_02780	-1.07601	0.000858071	0.00679043	LYON01000338.1	835	1885	-	hypothetical protein	S25 ribosomal protein
BSLG_02135	-1.0727	6.49589e-09	2.03003e-07	LYON01000229.1	9041	10755	-	hypothetical protein
BSLG_06659	-1.07037	0.000200497	0.00203536	LYON01001542.1	590	5806	+	hypothetical protein%2C	Importin-beta N-terminal domain; HEAT-like repeat; HEAT repeats; HEAT repeat
BSLG_05473	-1.06663	2.08152e-05	0.000284523	LYON01001053.1	846	4544	-	hypothetical protein	Nucleolar complex-associated protein; CBF/Mak21 family
BSLG_08832	-1.06489	0.00177349	0.0122788	LYON01003184.1	1139	2045	+	hypothetical protein
BSLG_01429	-1.06359	0.000346962	0.00321879	LYON01000135.1	7406	11688	+	hypothetical protein	Nuclear condensing complex subunits: C-term domain
BSLG_02001	-1.06351	0.00384143	0.0226255	LYON01000208.1	22571	23153	-	hypothetical protein	Dienelactone hydrolase family; BAAT / Acyl-CoA thioester hydrolase C terminal; Alpha/beta hydrolase family; Acetyl xylan esterase (AXE1)
BSLG_00377	-1.06283	0.00460773	0.0260603	LYON01000026.1	5803	8508	+	hypothetical protein	WD domain: G-beta repeat; NLE (NUC135) domain
BSLG_01065	-1.06148	7.055e-05	0.000839124	LYON01000092.1	17392	19697	+	hypothetical protein	Mitochondrial ribosomal death-associated protein 3
BSLG_04099	-1.05925	0.00751672	0.0384226	LYON01000624.1	6778	9481	-	ribonucleoside-diphosphate reductase	Ribonucleotide reductase: small chain,Ribonucleoside-diphosphate reductase.; (Kegg); ; ;
BSLG_07644	-1.05655	1.70444e-06	3.12246e-05	LYON01002135.1	510	2636	-	cyclin-dependent kinase	Protein tyrosine kinase; Protein kinase domain,Cyclin-dependent kinase.; (Kegg); ;
BSLG_06615	-1.05629	0.000944431	0.00736416	LYON01001520.1	182	2200	-	isopentenyl-diphosphate delta-isomerase	IPP_isom_1: isopentenyl-diphosphate delta-isomerase; (TIGRfam),NUDIX domain
BSLG_00679	-1.05562	0.000203492	0.0020553	LYON01000053.1	53	2211	-	GTP-binding protein	TypA_BipA: GTP-binding protein TypA/BipA(TIGRfam); Elongation factor Tu GTP binding domain; 50S ribosome-binding GTPase
BSLG_06841	-1.05476	0.000121872	0.00134702	LYON01001644.1	187	2722	-	hypothetical protein	C-terminus of AA_permease; Amino acid permease
BSLG_01501	-1.05431	0.00841871	0.0420883	LYON01000144.1	25628	26571	-	hypothetical protein	Zinc-binding; 4F5 protein family
BSLG_01173	-1.0542	0.000812455	0.0065201	LYON01000104.1	12060	14540	+	hypothetical protein%2C	bZIP transcription factor; Basic region leucine zipper
BSLG_04927	-1.05007	8.44977e-06	0.00012875	LYON01000862.1	6737	8968	-	hypothetical protein	Putative S-adenosyl-L-methionine-dependent methyltransferase
BSLG_08034	-1.04979	0.00547748	0.0298564	LYON01002423.1	31	3202	+	hypothetical protein	primase_sml: putative DNA primase: eukaryotic-type: small subunit; (TIGRfam),Eukaryotic and archaeal DNA primase small subunit
BSLG_00464	-1.04912	0.0026929	0.0172367	LYON01000033.1	9417	10345	+	hypothetical protein	HORMA domain
BSLG_09645	-1.04906	0.00965748	0.0470418	LYON01004303.1	79	1534	-	hypothetical protein	Ankyrin repeat
BSLG_01632	-1.0487	0.000200361	0.00203536	LYON01000161.1	6671	8995	-	hypothetical protein	BUD22
BSLG_03375	-1.04854	0.00862913	0.0428179	LYON01000454.1	6173	8014	+	hypothetical protein	Proteasome maturation factor UMP1
BSLG_05046	-1.04526	0.00286212	0.0181161	LYON01000901.1	2490	5447	-	hypothetical protein
BSLG_07388	-1.04516	0.000193888	0.00198344	LYON01001964.1	1683	2833	-	hypothetical protein	Emopamil binding protein
BSLG_08290	-1.04144	0.00382125	0.0225567	LYON01002640.1	1	3281	+	hypothetical protein
BSLG_01579	-1.04015	1.25419e-05	0.00018172	LYON01000153.1	23212	26161	-	hypothetical protein	Protein tyrosine kinase; Protein kinase domain; FHA domain
BSLG_02774	-1.03744	0.00106892	0.0082381	LYON01000337.1	464	2918	-	phenylalanine-tRNA ligase	pheS_mito: phenylalanine--tRNA ligase; (TIGRfam),tRNA synthetases class II core domain (F); Ferredoxin-fold anticodon binding domain
BSLG_07766	-1.0348	7.38918e-08	1.8753e-06	LYON01002223.1	1660	2822	+	inorganic pyrophosphatase	Inorganic pyrophosphatase,Inorganic diphosphatase.; (Kegg); ; ;
BSLG_02301	-1.03466	5.45487e-06	8.76409e-05	LYON01000255.1	5439	7283	+	hypothetical protein	Brix domain
BSLG_06207	-1.03287	2.41581e-05	0.000322472	LYON01001334.1	547	2243	-	adenylosuccinate lyase	purB: adenylosuccinate lyase; (TIGRfam),Lyase; Adenylosuccinate lyase C-terminus,Adenylosuccinate lyase.; (Kegg);
BSLG_08316	-1.03244	3.72466e-07	8.31424e-06	LYON01002662.1	144	3077	+	S-adenosylmethionine synthase	metK: methionine adenosyltransferase; (TIGRfam),S-adenosylmethionine synthetase: central domain; S-adenosylmethionine synthetase: N-terminal domain; S-adenosylmethionine synthetase: C-terminal domain,Methionine adenosyltransferase.; (Kegg)
BSLG_01249	-1.03134	1.14784e-08	3.43878e-07	LYON01000114.1	2773	3981	-	hypothetical protein	Growth arrest and DNA-damage-inducible proteins-interacting protein 1
BSLG_03064	-1.02891	0.00292738	0.0184122	LYON01000393.1	13877	17102	-	hypothetical protein
BSLG_01407	-1.02693	0.000140937	0.00150554	LYON01000132.1	11319	16586	-	hypothetical protein	CBF/Mak21 family
BSLG_02077	-1.02523	0.00577628	0.0309974	LYON01000220.1	12619	13845	-	hypothetical protein	Transport protein particle (TRAPP) component
BSLG_06282	-1.02212	0.000766439	0.00620077	LYON01001364.1	4815	6409	-	uracil-DNA glycosylase	ung: uracil-DNA glycosylase; (TIGRfam),Uracil DNA glycosylase superfamily
BSLG_03365	-1.02105	8.31264e-06	0.000127147	LYON01000452.1	4757	6652	-	hypothetical protein	PBS lyase HEAT-like repeat; HEAT-like repeat; HEAT repeats
BSLG_00108	-1.02097	0.00729305	0.0374957	LYON01000006.1	27209	29300	+	hypothetical protein	Mis12 protein
BSLG_05744	-1.01988	2.00934e-07	4.83758e-06	LYON01001150.1	5772	7498	-	ribosomal protein	L29: ribosomal protein L29; (TIGRfam),Ribosomal L29 protein
BSLG_05934	-1.01051	0.00108095	0.00827486	LYON01001221.1	4109	6827	-	hypothetical protein	Fungalysin metallopeptidase (M36)
BSLG_01543	-1.00426	1.61027e-05	0.000224733	LYON01000149.1	16678	20368	+	aspartate-tRNA(Asn) ligase	aspS_nondisc: aspartate--tRNA(Asn) ligase; (TIGRfam),tRNA synthetases class II (D: K and N); OB-fold nucleic acid binding domain
BSLG_01378	-1.00406	0.00109774	0.00837118	LYON01000128.1	21572	22881	+	hypothetical protein	Membrane magnesium transporter
BSLG_06755	-1.0004	2.4898e-05	0.000331239	LYON01001595.1	225	2092	-	60S ribosomal	Ribosomal protein L18e/L15
BSLG_04703	-1.00039	0.00429672	0.0246335	LYON01000789.1	2632	11179	-	hypothetical protein
< Down regulated genes log2 fold change cut off -1 >
BSLG_03013	-0.995082	7.68647e-05	0.000904779	LYON01000383.1	14167	15753	+	hypothetical protein
BSLG_06574	-0.993295	0.000160917	0.00168067	LYON01001500.1	3376	5219	+	hypothetical protein
BSLG_01070	-0.989822	1.52367e-05	0.000215668	LYON01000093.1	25	2406	-	hypothetical protein
BSLG_05092	-0.98392	1.54418e-06	2.86843e-05	LYON01000920.1	46	2142	-	rRNA 2'-O-methyltransferase
BSLG_03019	-0.983907	0.000750946	0.00612082	LYON01000384.1	7289	9955	+	hypothetical protein
BSLG_01296	-0.982156	7.03466e-06	0.000109705	LYON01000119.1	18567	20204	+	hypothetical protein
BSLG_05389	-0.981144	0.000677837	0.00560923	LYON01001022.1	4123	9061	-	hypothetical protein
BSLG_03222	-0.980847	2.83317e-05	0.000366651	LYON01000426.1	9084	10711	+	hypothetical protein
BSLG_06141	-0.978915	0.000471355	0.00412772	LYON01001307.1	2377	6077	-	hypothetical protein
BSLG_04261	-0.97756	0.000400919	0.00359789	LYON01000667.1	154	3860	+	hypothetical protein
BSLG_02856	-0.976561	0.000211554	0.0021206	LYON01000353.1	1492	3678	+	hypothetical protein
BSLG_05706	-0.975311	1.21806e-07	2.97752e-06	LYON01001135.1	4945	8487	+	glycine cleavage
BSLG_05818	-0.975112	0.00372668	0.022232	LYON01001177.1	2258	3616	+	hypothetical protein%2C
BSLG_03971	-0.974478	0.00603295	0.0321582	LYON01000593.1	4269	11491	-	hypothetical protein
BSLG_02526	-0.973753	9.25707e-05	0.00106758	LYON01000292.1	12066	12942	+	hypothetical protein
BSLG_02793	-0.970084	0.00285408	0.0180909	LYON01000340.1	9795	17675	+	hypothetical protein
BSLG_04959	-0.969505	3.36725e-06	5.77067e-05	LYON01000872.1	819	2273	+	40S ribosomal
BSLG_05097	-0.967319	3.27693e-06	5.64014e-05	LYON01000923.1	804	3671	-	hypothetical protein
BSLG_00765	-0.96651	0.00351975	0.0213299	LYON01000060.1	29129	30373	-	Sua5/YciO/YrdC/YwlC family
BSLG_06236	-0.965327	0.000584267	0.00494385	LYON01001349.1	2292	6354	+	hypothetical protein
BSLG_05027	-0.965111	0.00197643	0.013393	LYON01000894.1	6377	7144	-	hypothetical protein
BSLG_02845	-0.962376	2.80027e-05	0.00036463	LYON01000350.1	7421	11864	-	hypothetical protein
BSLG_00877	-0.961486	0.0010912	0.00833268	LYON01000072.1	21212	22977	-	hypothetical protein
BSLG_09416	-0.961234	0.00567962	0.0306232	LYON01003933.1	1	1890	-	hypothetical protein
BSLG_03739	-0.957962	0.00417785	0.0240732	LYON01000538.1	2182	2992	-	thioredoxin 0
BSLG_02360	-0.957905	0.00243338	0.015934	LYON01000264.1	1716	8480	+	hypothetical protein
BSLG_02359	-0.957123	1.94716e-06	3.54268e-05	LYON01000263.1	19676	20738	+	hypothetical protein
BSLG_08413	-0.956979	0.000671573	0.00558639	LYON01002760.1	1	2400	+	hypothetical protein
BSLG_01958	-0.956111	0.000539727	0.0046298	LYON01000203.1	7524	8904	+	hypothetical protein
BSLG_01430	-0.955871	1.97164e-08	5.79778e-07	LYON01000135.1	11934	13196	+	ribosomal protein
BSLG_04831	-0.955687	0.000567972	0.00483049	LYON01000832.1	1	1487	-	hypothetical protein
BSLG_02998	-0.955309	0.000300531	0.00285245	LYON01000380.1	6554	8167	+	iojap-like ribosome-associated
BSLG_02811	-0.952194	0.00251386	0.016287	LYON01000344.1	3608	7146	+	translation elongation
BSLG_00456	-0.951403	2.37948e-05	0.000318156	LYON01000032.1	31280	34757	+	hypothetical protein
BSLG_05956	-0.950159	0.00160952	0.0113708	LYON01001230.1	3912	5366	+	hypothetical protein
BSLG_03378	-0.947775	6.20431e-06	9.80994e-05	LYON01000454.1	14034	15680	+	hypothetical protein
BSLG_01010	-0.946812	0.000727051	0.00594978	LYON01000087.1	3437	5928	-	hypothetical protein
BSLG_00305	-0.946539	9.85723e-05	0.00112057	LYON01000020.1	14382	18103	+	glycine dehydrogenase
BSLG_02372	-0.946378	7.1748e-07	1.45486e-05	LYON01000267.1	2953	4383	-	adenine phosphoribosyltransferase
BSLG_02748	-0.946236	0.00370546	0.0221521	LYON01000332.1	5106	6420	-	hypothetical protein
BSLG_03164	-0.944623	5.72294e-07	1.19076e-05	LYON01000414.1	1162	4785	-	hypothetical protein%2C
BSLG_00689	-0.943865	8.26129e-05	0.000963897	LYON01000054.1	9007	12112	+	hypothetical protein
BSLG_04828	-0.942144	6.72952e-09	2.09483e-07	LYON01000831.1	1993	4055	-	hypothetical protein
BSLG_07224	-0.942116	0.000601825	0.0050697	LYON01001867.1	661	2583	+	hypothetical protein
BSLG_06979	-0.941969	0.000119724	0.00132881	LYON01001724.1	2093	5165	-	hypothetical protein
BSLG_04007	-0.941219	0.00539469	0.0294656	LYON01000602.1	7208	9604	+	hypothetical protein
BSLG_08579	-0.940334	0.0104049	0.049664	LYON01002918.1	120	1012	+	hypothetical protein
BSLG_00274	-0.939206	1.18138e-05	0.000172425	LYON01000018.1	6689	10569	+	hypothetical protein
BSLG_09482	-0.938985	2.5088e-08	7.16583e-07	LYON01004034.1	232	1704	+	hypothetical protein
BSLG_04663	-0.938886	0.00666082	0.0348981	LYON01000778.1	2787	4324	+	hypothetical protein
BSLG_01000	-0.935076	2.76004e-05	0.000360522	LYON01000086.1	6355	9025	-	YggS family
BSLG_07513	-0.934727	0.000906291	0.0071155	LYON01002047.1	2382	3984	-	hypothetical protein
BSLG_03915	-0.93298	6.06611e-13	3.69014e-11	LYON01000578.1	4407	12780	-	hypothetical protein
BSLG_01972	-0.932742	0.000412506	0.00367702	LYON01000205.1	849	2240	-	hypothetical protein
BSLG_04379	-0.931499	0.00141013	0.010188	LYON01000696.1	1063	2833	+	hypothetical protein%2C
BSLG_07426	-0.929709	0.000182069	0.00187698	LYON01001994.1	2897	3259	+	hypothetical protein
BSLG_02858	-0.927108	0.00705996	0.0365093	LYON01000353.1	8719	11664	+	hypothetical protein
BSLG_03638	-0.927098	0.000889159	0.00702251	LYON01000514.1	900	2762	-	hypothetical protein
BSLG_03394	-0.926927	0.000135848	0.0014749	LYON01000458.1	9544	12471	-	hypothetical protein
BSLG_02657	-0.925403	0.00250952	0.0162844	LYON01000317.1	4803	8768	-	hypothetical protein%2C
BSLG_04589	-0.924854	0.00289851	0.0182884	LYON01000757.1	408	1610	-	hypothetical protein
BSLG_04566	-0.924591	5.56679e-11	2.49223e-09	LYON01000748.1	6989	8592	-	60S ribosomal
BSLG_01362	-0.923084	0.000133353	0.00145176	LYON01000127.1	13778	14420	+	hypothetical protein
BSLG_01448	-0.920701	0.00230149	0.0151826	LYON01000138.1	12444	16154	-	hypothetical protein
BSLG_05963	-0.920187	0.00220347	0.0146785	LYON01001232.1	4376	5998	-	hypothetical protein
BSLG_05936	-0.919283	0.000965886	0.00751674	LYON01001222.1	2887	5458	-	hypothetical protein
BSLG_02967	-0.918563	0.00298573	0.0187201	LYON01000374.1	7548	9292	+	hypothetical protein%2C
BSLG_09951	-0.918213	0.00204751	0.0138276	LYON01004860.1	32	1271	+	hypothetical protein
BSLG_06645	-0.917313	8.78048e-12	4.48536e-10	LYON01001534.1	85	5315	+	holo-[acyl-carrier-protein] synthase
BSLG_05961	-0.915595	0.00644043	0.0339443	LYON01001232.1	8	2067	+	26S proteasome
BSLG_05361	-0.915424	0.0022191	0.0147367	LYON01001012.1	2057	3191	+	hypothetical protein
BSLG_06720	-0.914925	0.00381396	0.0225498	LYON01001574.1	2196	4668	+	argininosuccinate synthase
BSLG_07507	-0.914496	0.000483193	0.00420367	LYON01002045.1	409	1184	+	ADP-ribosylation factor
BSLG_00647	-0.914124	3.43783e-05	0.000437637	LYON01000050.1	8640	11711	+	hypothetical protein
BSLG_00339	-0.913948	2.15466e-05	0.000293012	LYON01000023.1	425	3256	+	hypothetical protein
BSLG_04407	-0.91345	0.00742479	0.0380747	LYON01000702.1	10174	11403	-	hypothetical protein
BSLG_05019	-0.912159	6.32785e-06	9.96574e-05	LYON01000892.1	4444	6300	-	60S ribosomal
BSLG_02048	-0.912136	0.00176528	0.0122432	LYON01000215.1	19636	22894	-	leukotriene A-4
BSLG_04471	-0.909904	0.00161656	0.0114003	LYON01000721.1	8560	11664	-	hypothetical protein
BSLG_08055	-0.907491	0.00345942	0.0210927	LYON01002440.1	843	3494	-	hypothetical protein
BSLG_08152	-0.907176	0.00248857	0.0161889	LYON01002525.1	1662	3217	+	hypothetical protein
BSLG_00311	-0.905637	0.00585257	0.0313225	LYON01000020.1	36410	38978	+	hypothetical protein
BSLG_01522	-0.904485	1.95425e-06	3.54748e-05	LYON01000147.1	6526	8588	-	40S ribosomal
BSLG_01023	-0.904065	0.00493909	0.0275242	LYON01000088.1	16865	19199	-	hypothetical protein
BSLG_03761	-0.903636	0.00548321	0.0298672	LYON01000542.1	13040	14292	+	uroporphyrinogen decarboxylase
BSLG_02951	-0.899059	0.0001006	0.00113876	LYON01000371.1	13061	15211	-	ATP-dependent RNA
BSLG_05197	-0.899053	0.000136609	0.00147712	LYON01000956.1	4040	9392	+	hypothetical protein
BSLG_06711	-0.898771	5.03201e-05	0.000615032	LYON01001571.1	1385	3279	-	hypothetical protein
BSLG_06048	-0.898394	0.00122905	0.0091377	LYON01001266.1	723	3428	+	UV excision
BSLG_01005	-0.895891	1.35533e-05	0.000194956	LYON01000086.1	18330	19678	+	hypothetical protein
BSLG_04532	-0.892506	0.00600755	0.0320443	LYON01000739.1	41	1115	+	hypothetical protein
BSLG_02868	-0.892497	0.00171645	0.0119775	LYON01000354.1	14170	17421	-	hypothetical protein
BSLG_04634	-0.890705	0.00696464	0.0360866	LYON01000770.1	8375	11460	-	hypothetical protein
BSLG_08272	-0.889712	0.000321326	0.00301963	LYON01002626.1	407	2610	+	hypothetical protein
BSLG_05885	-0.886973	5.71855e-06	9.07791e-05	LYON01001203.1	5778	8062	-	hypothetical protein
BSLG_01240	-0.885215	0.00412362	0.0238721	LYON01000113.1	1179	3791	-	hypothetical protein
BSLG_06862	-0.885052	0.0025619	0.0165374	LYON01001656.1	1718	5723	-	hypothetical protein
BSLG_02022	-0.884066	0.000652711	0.00544665	LYON01000212.1	6044	12681	+	hypothetical protein
BSLG_00976	-0.883583	0.000307448	0.0029098	LYON01000083.1	5030	10237	+	hypothetical protein
BSLG_01597	-0.88152	0.00120661	0.00900326	LYON01000156.1	20806	22647	-	thioredoxin-disulfide reductase
BSLG_05365	-0.878083	0.00181554	0.0125156	LYON01001013.1	3571	6619	+	hypothetical protein
BSLG_05462	-0.877706	1.42096e-07	3.44184e-06	LYON01001050.1	1	2813	-	Grx4 family
BSLG_00958	-0.877011	0.000676934	0.00560757	LYON01000081.1	5698	12214	-	hypothetical protein
BSLG_04262	-0.876177	0.000921723	0.00722243	LYON01000667.1	3996	6318	-	hypothetical protein
BSLG_03410	-0.87238	0.00125678	0.0092906	LYON01000462.1	635	3637	+	hypothetical protein
BSLG_07191	-0.872267	0.00246762	0.016092	LYON01001847.1	3350	5041	+	hypothetical protein
BSLG_08196	-0.870512	0.00012591	0.00138397	LYON01002565.1	441	3428	-	1-pyrroline-5-carboxylate dehydrogenase
BSLG_03536	-0.869971	0.00370953	0.0221598	LYON01000491.1	4033	4600	-	40S ribosomal
BSLG_07437	-0.869841	1.62707e-05	0.000226681	LYON01001999.1	121	2684	-	hypothetical protein
BSLG_02155	-0.869426	0.00112628	0.0085236	LYON01000232.1	15639	18188	+	hypothetical protein
BSLG_08299	-0.868916	3.89054e-06	6.5547e-05	LYON01002646.1	292	869	+	hypothetical protein
BSLG_08291	-0.868822	0.00874068	0.0431564	LYON01002641.1	184	2317	+	hypothetical protein
BSLG_02120	-0.867696	0.00299791	0.018767	LYON01000227.1	11263	12457	+	60S ribosomal
BSLG_04857	-0.86711	0.00115644	0.00871048	LYON01000838.1	9184	10540	+	hypothetical protein
BSLG_05608	-0.86575	0.000640538	0.00536745	LYON01001099.1	1443	4210	-	phosphoribosylaminoimidazolecarboxamide formyltransferase/IMP
BSLG_01375	-0.865255	0.00739809	0.0379867	LYON01000128.1	17478	18441	+	hypothetical protein
BSLG_03025	-0.863731	0.00329817	0.0203335	LYON01000385.1	9703	10470	-	hypothetical protein
BSLG_03623	-0.86339	0.00080377	0.00646994	LYON01000511.1	3954	7013	-	translation elongation
BSLG_01047	-0.863234	0.000467184	0.0041002	LYON01000090.1	22205	23448	+	hypothetical protein
BSLG_00597	-0.861105	0.00982356	0.047705	LYON01000045.1	14245	18470	-	hypothetical protein
BSLG_01210	-0.860977	2.76403e-06	4.85774e-05	LYON01000109.1	121	4640	+	hypothetical protein
BSLG_06686	-0.860039	4.92749e-06	7.99739e-05	LYON01001556.1	2674	5425	+	hypothetical protein
BSLG_00164	-0.859352	0.000157172	0.00165238	LYON01000010.1	12079	14745	+	hypothetical protein
BSLG_03360	-0.857292	0.00775817	0.0393538	LYON01000451.1	11807	12802	+	hypothetical protein
BSLG_03834	-0.855391	6.31791e-06	9.96574e-05	LYON01000559.1	2411	7070	+	hypothetical protein
BSLG_02950	-0.853323	0.00106066	0.00818238	LYON01000371.1	11910	12642	+	hypothetical protein
BSLG_00759	-0.852173	0.000810341	0.00651304	LYON01000060.1	9387	11612	+	hypothetical protein
BSLG_06363	-0.85207	0.0016263	0.0114488	LYON01001402.1	104	5538	-	hypothetical protein
BSLG_01434	-0.85054	4.02522e-05	0.00050515	LYON01000135.1	20911	27185	-	hypothetical protein
BSLG_09158	-0.847359	4.5372e-05	0.000560573	LYON01003568.1	734	1956	+	orotate phosphoribosyltransferase
BSLG_04609	-0.846996	2.46805e-07	5.75084e-06	LYON01000763.1	6008	7549	-	hypothetical protein
BSLG_01121	-0.846411	0.000815008	0.006534	LYON01000098.1	16876	19923	-	GTP-binding nuclear
BSLG_01132	-0.845948	0.000759626	0.00615189	LYON01000099.1	28150	30184	+	ribosomal protein
BSLG_09101	-0.844804	3.81012e-06	6.44647e-05	LYON01003501.1	987	1920	-	hypothetical protein
BSLG_02304	-0.842423	9.08069e-06	0.000137836	LYON01000255.1	13787	18598	-	hypothetical protein
BSLG_00383	-0.842419	0.00285586	0.0180909	LYON01000026.1	23755	26667	-	pyruvate dehydrogenase
BSLG_02394	-0.841072	1.01006e-05	0.000150998	LYON01000270.1	11297	12850	+	hypothetical protein
BSLG_07490	-0.840194	0.00958923	0.046738	LYON01002032.1	2878	3725	-	hypothetical protein
BSLG_06330	-0.839193	0.00366508	0.0219767	LYON01001388.1	2679	6458	-	hypothetical protein%2C
BSLG_05602	-0.838706	0.000177578	0.00183544	LYON01001097.1	54	1672	+	hypothetical protein
BSLG_08001	-0.836118	0.000104747	0.001179	LYON01002402.1	574	3230	+	hypothetical protein
BSLG_04313	-0.830823	0.00220572	0.0146785	LYON01000680.1	1006	3084	-	ADP%2CATP carrier
BSLG_00140	-0.827723	0.00195858	0.013306	LYON01000008.1	40768	44301	-	hsp77-like protein
BSLG_01148	-0.826036	0.00562452	0.0304496	LYON01000101.1	17792	19918	-	hypothetical protein
BSLG_01313	-0.82514	0.00145747	0.0104354	LYON01000121.1	16962	19455	-	hypothetical protein
BSLG_01338	-0.824237	0.00412498	0.0238721	LYON01000124.1	3403	5338	+	hypothetical protein
BSLG_00871	-0.823494	0.00314215	0.0195624	LYON01000072.1	6041	7703	+	hypothetical protein
BSLG_03111	-0.82301	0.00421602	0.0242756	LYON01000403.1	2878	5000	-	methionine aminopeptidase%2C
BSLG_05050	-0.822934	0.000264863	0.00255842	LYON01000903.1	594	2491	-	hypothetical protein
BSLG_00792	-0.82211	0.00120241	0.00898035	LYON01000063.1	14901	17172	+	DNA repair
BSLG_03030	-0.814828	0.0013198	0.00962256	LYON01000386.1	8273	9226	-	hypothetical protein
BSLG_08519	-0.812837	0.00926891	0.045371	LYON01002853.1	398	2975	+	hypothetical protein
BSLG_02986	-0.812081	0.00036908	0.00336032	LYON01000378.1	169	6811	-	hypothetical protein
BSLG_01846	-0.810661	0.000370659	0.00336805	LYON01000188.1	20219	23640	+	T-complex protein
BSLG_09172	-0.810013	0.000308364	0.00291501	LYON01003587.1	227	1635	-	hypothetical protein
BSLG_06714	-0.809904	1.5344e-05	0.000216027	LYON01001572.1	2376	3985	-	hypothetical protein
BSLG_06286	-0.808483	0.000401606	0.0036	LYON01001366.1	1486	5988	+	hypothetical protein%2C
BSLG_00755	-0.80624	0.00174104	0.0121068	LYON01000059.1	31948	35827	-	hypothetical protein
BSLG_06023	-0.802573	0.00484699	0.0270867	LYON01001255.1	4523	7416	-	succinyl-CoA ligase
BSLG_07504	-0.801845	0.000108338	0.00121769	LYON01002044.1	1	822	+	hypothetical protein
BSLG_01913	-0.798509	0.000300673	0.00285245	LYON01000197.1	11428	14628	-	hypothetical protein
BSLG_01506	-0.798248	0.00193219	0.0131942	LYON01000145.1	14699	17817	+	hypothetical protein
BSLG_03803	-0.797291	0.00267048	0.0171207	LYON01000551.1	11806	14234	+	hypothetical protein
BSLG_04195	-0.796167	0.00754597	0.0385226	LYON01000650.1	10176	11589	-	hypothetical protein
BSLG_00057	-0.795534	0.00531439	0.029187	LYON01000003.1	31792	34294	+	hypothetical protein%2C
BSLG_03919	-0.795201	0.00343968	0.0210044	LYON01000579.1	8986	13013	-	hypothetical protein
BSLG_02684	-0.794981	0.00331894	0.0204079	LYON01000322.1	10499	14303	+	methylcrotonoyl-CoA carboxylase
BSLG_05568	-0.794249	0.000122219	0.00134796	LYON01001084.1	4499	5150	+	hypothetical protein
BSLG_06982	-0.792588	0.00154255	0.0109657	LYON01001726.1	1402	2542	-	hypothetical protein
BSLG_08658	-0.791625	2.29137e-06	4.1126e-05	LYON01002996.1	871	2574	+	hypothetical protein
BSLG_06059	-0.790596	0.00184773	0.0127045	LYON01001270.1	4820	6937	+	hypothetical protein
BSLG_08864	-0.790443	0.00411518	0.0238721	LYON01003223.1	470	1778	-	riboflavin synthase%2C
BSLG_08426	-0.789257	0.00574202	0.0308343	LYON01002772.1	347	3084	+	hypothetical protein
BSLG_05221	-0.788626	0.0020206	0.0136807	LYON01000965.1	1079	3546	-	phosphoribosylaminoimidazole carboxylase%2C
BSLG_08167	-0.784089	0.00252596	0.016352	LYON01002541.1	985	3229	-	hypothetical protein
BSLG_06352	-0.783419	0.0029184	0.0183848	LYON01001398.1	966	2184	-	hypothetical protein
BSLG_08650	-0.78338	0.000558673	0.00476157	LYON01002989.1	9	1735	+	hypothetical protein
BSLG_06704	-0.78055	0.00527102	0.0289888	LYON01001566.1	2807	4118	+	hypothetical protein
BSLG_09013	-0.779147	0.00474013	0.0266528	LYON01003401.1	48	2318	-	calmodulin 0
BSLG_05820	-0.776754	0.00178163	0.0123182	LYON01001177.1	7316	8173	-	hypothetical protein
BSLG_00842	-0.776002	0.00737517	0.0378934	LYON01000069.1	8855	11067	-	hypothetical protein
BSLG_00463	-0.773638	0.000621957	0.00522274	LYON01000033.1	5590	9096	-	hypothetical protein
BSLG_01882	-0.773146	0.0018817	0.0128936	LYON01000193.1	11672	18745	-	hypothetical protein
BSLG_00581	-0.772229	1.02885e-06	1.97564e-05	LYON01000043.1	38452	39302	-	ribosomal protein
BSLG_04000	-0.77152	0.000144981	0.00153638	LYON01000601.1	689	2602	+	glyceraldehyde-3-phosphate dehydrogenase
BSLG_07092	-0.771321	8.96233e-09	2.74695e-07	LYON01001790.1	1510	3232	+	hypothetical protein
BSLG_03161	-0.77109	0.000292462	0.00278784	LYON01000413.1	5763	10122	-	transketolase 0
BSLG_01754	-0.770488	0.00107499	0.00825698	LYON01000176.1	2111	5243	+	hypothetical protein
BSLG_04096	-0.770235	0.00567547	0.0306232	LYON01000623.1	6294	13212	+	hypothetical protein%2C
BSLG_02419	-0.766262	2.64742e-07	6.11516e-06	LYON01000274.1	18167	19611	+	ubiquitin-40S ribosomal
BSLG_09334	-0.764854	0.00323122	0.0200075	LYON01003809.1	1	1964	-	5-methyltetrahydropteroyltriglutamate-homocysteine S-methyltransferase
BSLG_00721	-0.764794	0.000834355	0.00664597	LYON01000056.1	24275	28428	+	T-complex protein
BSLG_01015	-0.76455	0.000335971	0.0031241	LYON01000087.1	20864	22821	-	argininosuccinate lyase
BSLG_05135	-0.763793	0.00491677	0.027419	LYON01000935.1	8328	9661	-	hypothetical protein
BSLG_01759	-0.758632	0.000771598	0.00623617	LYON01000176.1	18083	22818	+	acetoacetate-CoA ligase
BSLG_00497	-0.757493	0.00331098	0.0203904	LYON01000036.1	11467	11998	+	hypothetical protein
BSLG_07900	-0.755998	0.00645182	0.0339819	LYON01002322.1	1837	3848	-	hypothetical protein
BSLG_00709	-0.755676	0.000429899	0.00381075	LYON01000055.1	30946	32266	-	triose-phosphate isomerase
BSLG_03197	-0.754107	0.000236888	0.00232483	LYON01000421.1	15359	16195	-	30S ribosomal
BSLG_02727	-0.75153	0.000176352	0.0018275	LYON01000329.1	719	3317	+	thioredoxin-disulfide reductase
BSLG_03746	-0.75068	0.000702902	0.0057866	LYON01000539.1	5935	11399	-	hypothetical protein
BSLG_01101	-0.750633	0.000907424	0.00711739	LYON01000096.1	18977	20895	-	GTP-binding protein
BSLG_02965	-0.749361	8.87145e-05	0.00102906	LYON01000374.1	1081	3718	+	hypothetical protein
BSLG_05664	-0.744841	0.00348901	0.0211918	LYON01001118.1	514	7698	-	hypothetical protein
BSLG_05173	-0.743505	0.00972673	0.0472636	LYON01000948.1	3151	8051	-	hypothetical protein
BSLG_07720	-0.74315	2.23021e-05	0.00030072	LYON01002187.1	80	3210	-	hypothetical protein
BSLG_04409	-0.743018	0.00504685	0.0279488	LYON01000703.1	6061	10499	+	hypothetical protein%2C
BSLG_00392	-0.742414	0.000686751	0.00567121	LYON01000027.1	7463	9479	+	hypothetical protein
BSLG_02174	-0.74174	0.00229057	0.0151231	LYON01000235.1	5057	8008	+	isovaleryl-CoA dehydrogenase%2C
BSLG_00753	-0.741155	0.00194563	0.0132519	LYON01000059.1	26982	30324	-	26S protease
BSLG_03873	-0.739976	0.0067022	0.0350458	LYON01000567.1	2013	5449	+	hypothetical protein%2C
BSLG_02966	-0.739552	0.00123036	0.0091377	LYON01000374.1	3690	7097	+	T-complex protein
BSLG_07136	-0.73805	1.21836e-05	0.000177174	LYON01001815.1	159	2700	+	hypothetical protein
BSLG_06329	-0.736201	0.00850381	0.0423624	LYON01001387.1	3927	5981	-	hypothetical protein
BSLG_07613	-0.735481	0.000977611	0.00759316	LYON01002110.1	167	1314	+	hypothetical protein
BSLG_03411	-0.734902	3.97543e-07	8.80006e-06	LYON01000462.1	5062	5870	+	DNA-directed RNA
BSLG_07728	-0.733692	0.00172407	0.0120106	LYON01002193.1	303	3967	+	farnesyl-diphosphate farnesyltransferase
BSLG_01153	-0.731277	0.00342846	0.020952	LYON01000102.1	4267	6498	-	hypothetical protein
BSLG_04098	-0.728783	0.00659423	0.0345947	LYON01000624.1	1426	6704	-	hypothetical protein
BSLG_01063	-0.725959	0.000377855	0.00341785	LYON01000092.1	11241	13274	+	hypothetical protein
BSLG_07105	-0.725646	0.00377219	0.0224166	LYON01001797.1	272	1773	-	hypothetical protein
BSLG_04655	-0.72449	0.00281771	0.0178919	LYON01000776.1	1972	2357	+	hypothetical protein
BSLG_03451	-0.723125	0.00485356	0.0271044	LYON01000471.1	14105	15536	+	hypothetical protein
BSLG_06825	-0.722582	0.00142825	0.0103002	LYON01001632.1	305	2032	-	hypothetical protein
BSLG_08122	-0.72005	0.00163858	0.011525	LYON01002501.1	24	1992	+	hypothetical protein
BSLG_03207	-0.71999	4.58391e-06	7.47457e-05	LYON01000423.1	13228	15013	-	hypothetical protein
BSLG_04138	-0.719706	0.00253262	0.0163819	LYON01000634.1	9430	12411	+	hypothetical protein
BSLG_03200	-0.71903	4.34161e-05	0.000539622	LYON01000422.1	5777	9308	+	hypothetical protein
BSLG_08565	-0.71719	0.00303415	0.018964	LYON01002902.1	538	2031	-	hypothetical protein
BSLG_03016	-0.716219	0.000277069	0.002657	LYON01000384.1	1008	1991	+	40S ribosomal
BSLG_01025	-0.714385	0.00537136	0.0293986	LYON01000088.1	21523	25507	+	hypothetical protein
BSLG_00665	-0.713901	0.000376092	0.00340965	LYON01000051.1	30370	31518	-	hypothetical protein
BSLG_01359	-0.713425	0.00151911	0.010828	LYON01000127.1	9590	10188	-	ribosomal protein
BSLG_00818	-0.712832	4.35091e-06	7.17855e-05	LYON01000066.1	7715	10742	-	CTP synthase
BSLG_07363	-0.708233	0.000759305	0.00615189	LYON01001948.1	2873	3865	+	hypothetical protein
BSLG_04152	-0.706049	0.00461626	0.02609	LYON01000638.1	4504	5991	+	hypothetical protein
BSLG_04859	-0.705055	0.00349164	0.0211918	LYON01000839.1	3620	7270	+	T-complex protein
BSLG_03045	-0.70431	0.00119201	0.00891935	LYON01000389.1	13831	17021	+	serine-tRNA ligase
BSLG_03618	-0.702111	0.00222582	0.0147567	LYON01000509.1	13924	15025	+	hypothetical protein
BSLG_04685	-0.702082	0.000496323	0.00430381	LYON01000784.1	2920	5083	-	hypothetical protein
BSLG_05519	-0.702036	0.0052533	0.0289113	LYON01001067.1	2512	4768	-	prohibitin-2 0
BSLG_08328	-0.700745	0.00127093	0.0093347	LYON01002671.1	2073	3123	+	hypothetical protein
BSLG_00916	-0.699449	0.000852903	0.00676297	LYON01000076.1	23211	26548	+	hypothetical protein
BSLG_03328	-0.699049	0.00277046	0.0176512	LYON01000446.1	8534	11414	-	S-adenosylmethionine decarboxylase
BSLG_00614	-0.697267	0.010188	0.0491156	LYON01000046.1	36414	37840	-	hypothetical protein
BSLG_08705	-0.697216	0.0024291	0.015919	LYON01003044.1	1158	2186	-	hypothetical protein
BSLG_00259	-0.697164	0.000139529	0.00149416	LYON01000017.1	7370	9634	-	hypothetical protein
BSLG_06194	-0.696673	0.0048235	0.0269933	LYON01001329.1	494	1422	-	hypothetical protein
BSLG_07242	-0.696178	0.00935619	0.045742	LYON01001876.1	1948	4980	-	hypothetical protein
BSLG_06049	-0.696024	0.00866878	0.0429144	LYON01001266.1	4066	7583	-	hypothetical protein
BSLG_06354	-0.695948	0.000141202	0.00150635	LYON01001399.1	2882	4326	-	hypothetical protein
BSLG_03107	-0.695683	0.00238463	0.0156921	LYON01000402.1	5076	5777	-	hypothetical protein
BSLG_07736	-0.69558	0.000940109	0.00733764	LYON01002200.1	26	3887	-	hypothetical protein
BSLG_00244	-0.695066	0.000228611	0.00225238	LYON01000016.1	10439	12984	-	isocitrate dehydrogenase%2C
BSLG_01758	-0.693277	0.00447198	0.0254916	LYON01000176.1	15842	17775	+	peptidyl-prolyl cis-trans
BSLG_07353	-0.69281	0.00193603	0.0132091	LYON01001941.1	1530	4706	+	hypothetical protein
BSLG_00361	-0.692648	0.00957187	0.0466819	LYON01000024.1	33913	36055	+	hypothetical protein
BSLG_02134	-0.692118	0.0013086	0.0095497	LYON01000229.1	5544	7195	-	hypothetical protein%2C
BSLG_06752	-0.691972	0.000241022	0.00235512	LYON01001593.1	79	5767	+	hypothetical protein
BSLG_00766	-0.689744	0.00524397	0.0288799	LYON01000060.1	30638	35317	+	hypothetical protein%2C
BSLG_04034	-0.687457	4.21929e-05	0.000525367	LYON01000608.1	9910	10881	-	hypothetical protein
BSLG_00296	-0.686673	0.00127621	0.0093561	LYON01000019.1	27908	30950	-	6-phosphogluconate dehydrogenase%2C
BSLG_00584	-0.686486	0.00205177	0.0138447	LYON01000044.1	12163	16011	+	hypothetical protein
BSLG_07893	-0.686458	7.43535e-05	0.000880421	LYON01002317.1	273	2029	-	40S ribosomal
BSLG_04478	-0.684084	2.15783e-06	3.89044e-05	LYON01000723.1	8731	9531	-	ribosomal protein
BSLG_04814	-0.683881	6.59286e-07	1.3611e-05	LYON01000826.1	5989	8817	-	enolase 0
BSLG_01289	-0.682211	0.000136932	0.0014786	LYON01000118.1	25792	28685	-	hypothetical protein
BSLG_00959	-0.679561	0.00107749	0.00825698	LYON01000081.1	12597	13404	+	hypothetical protein
BSLG_02424	-0.679239	0.00393011	0.023011	LYON01000275.1	11677	13409	-	peptidyl-prolyl cis-trans
BSLG_02860	-0.678699	0.00279499	0.017776	LYON01000353.1	14271	16482	+	hypothetical protein
BSLG_06264	-0.673121	0.00471999	0.0266009	LYON01001359.1	1511	3282	-	hypothetical protein
BSLG_01402	-0.671735	0.00124961	0.00926341	LYON01000131.1	17969	23737	+	hypothetical protein
BSLG_04449	-0.670474	4.19187e-06	6.9449e-05	LYON01000715.1	2459	4789	+	hypothetical protein
BSLG_03238	-0.670086	0.000584639	0.00494385	LYON01000429.1	8147	11473	-	isocitrate dehydrogenase%2C
BSLG_01677	-0.669327	0.00511665	0.028296	LYON01000166.1	2577	8326	-	hypothetical protein
BSLG_00417	-0.668916	0.00220849	0.0146785	LYON01000029.1	8181	20339	-	pre-mRNA-processing-splicing factor
BSLG_07861	-0.668176	0.0067134	0.0350814	LYON01002293.1	1	3550	-	hypothetical protein
BSLG_04941	-0.667254	0.000393776	0.00354176	LYON01000867.1	3218	4661	-	hypothetical protein
BSLG_02187	-0.666314	0.00600596	0.0320443	LYON01000237.1	5616	8688	+	cystathionine beta-synthase
BSLG_04038	-0.665543	1.25669e-05	0.000181753	LYON01000609.1	6359	12332	-	hypothetical protein
BSLG_04244	-0.665287	0.00357728	0.0215801	LYON01000663.1	914	4298	+	hypothetical protein
BSLG_07180	-0.659898	0.000348117	0.00322317	LYON01001842.1	1	1955	-	hypothetical protein
BSLG_07214	-0.658976	0.00620817	0.032938	LYON01001860.1	2331	5034	-	hypothetical protein
BSLG_04053	-0.657951	2.64323e-05	0.000348163	LYON01000613.1	3144	7663	+	hypothetical protein
BSLG_06353	-0.657667	0.00838901	0.0419702	LYON01001398.1	2936	5826	-	histidine-tRNA ligase
BSLG_00278	-0.657586	0.0057262	0.0308325	LYON01000018.1	18967	21017	+	hypothetical protein
BSLG_02809	-0.655324	0.00728814	0.0374946	LYON01000344.1	720	2058	+	hypothetical protein
BSLG_04755	-0.654957	0.000490447	0.00425749	LYON01000807.1	597	4331	+	ATP synthase
BSLG_03763	-0.654223	1.91955e-06	3.50043e-05	LYON01000543.1	4453	5425	-	hypothetical protein
BSLG_07489	-0.653484	0.00245583	0.0160282	LYON01002032.1	1	2787	+	hypothetical protein
BSLG_00703	-0.647631	0.0025538	0.0165055	LYON01000055.1	17299	19505	+	hypothetical protein
BSLG_05800	-0.646874	0.000376565	0.00341005	LYON01001171.1	322	3180	-	glutaryl-CoA dehydrogenase
BSLG_00824	-0.645038	0.00341472	0.0208841	LYON01000066.1	26811	28082	+	hypothetical protein
BSLG_00562	-0.643362	0.00442122	0.0252541	LYON01000042.1	3915	7240	-	hypothetical protein
BSLG_08214	-0.642157	0.00275163	0.0175703	LYON01002576.1	1	580	+	hypothetical protein
BSLG_08233	-0.642019	0.0020424	0.0138048	LYON01002591.1	1324	3297	-	hypothetical protein
BSLG_07802	-0.640111	0.001212	0.009035	LYON01002246.1	849	3445	+	glutathione-disulfide reductase
BSLG_05782	-0.638746	3.97406e-07	8.80006e-06	LYON01001165.1	197	2236	+	hypothetical protein
BSLG_01179	-0.638743	0.000823538	0.00659265	LYON01000105.1	1147	5149	+	hypothetical protein
BSLG_02775	-0.637664	0.000351117	0.00324224	LYON01000337.1	2987	4812	+	hypothetical protein
BSLG_00094	-0.637305	0.00370502	0.0221521	LYON01000005.1	44938	46723	-	pyridoxal biosynthesis
BSLG_00121	-0.635852	0.00428586	0.0246066	LYON01000007.1	27616	29320	-	hypothetical protein
BSLG_01204	-0.63573	0.00393287	0.023011	LYON01000108.1	7901	10088	+	hypothetical protein
BSLG_00691	-0.635203	0.00348109	0.02116	LYON01000054.1	16478	20416	-	hypothetical protein
BSLG_03299	-0.634412	8.5687e-05	0.000995393	LYON01000441.1	29	2863	-	chaperone DnaK
BSLG_02285	-0.632928	4.69851e-05	0.000578708	LYON01000252.1	18765	21616	+	hypothetical protein%2C
BSLG_03611	-0.630936	0.00294629	0.018502	LYON01000508.1	5888	10547	+	hypothetical protein
BSLG_03735	-0.628984	0.000585023	0.00494385	LYON01000537.1	1023	3609	+	hypothetical protein
BSLG_00623	-0.627647	0.00945089	0.0461201	LYON01000048.1	228	8335	-	hypothetical protein
BSLG_05030	-0.627533	0.000532068	0.00457395	LYON01000895.1	4625	6900	-	hypothetical protein
BSLG_01960	-0.624909	0.000311625	0.00294061	LYON01000203.1	11958	14008	-	hypothetical protein%2C
BSLG_03066	-0.622398	0.00306699	0.0191543	LYON01000394.1	1343	3099	-	ATP synthase
BSLG_03042	-0.621743	0.00364665	0.0218827	LYON01000389.1	848	2997	+	hypothetical protein
BSLG_08480	-0.621281	0.00750027	0.0383639	LYON01002820.1	16	1251	+	hypothetical protein
BSLG_00970	-0.621164	0.00838983	0.0419702	LYON01000082.1	19724	21194	-	hypothetical protein
BSLG_04016	-0.618919	0.00195442	0.0133004	LYON01000604.1	9257	11809	-	ribosomal protein
BSLG_07561	-0.618462	0.00291392	0.018371	LYON01002077.1	1123	2772	+	hypothetical protein
BSLG_04968	-0.618022	0.00196641	0.0133478	LYON01000874.1	3382	5579	+	hypothetical protein
BSLG_02632	-0.612896	0.000236647	0.00232483	LYON01000312.1	15992	17550	+	hypothetical protein
BSLG_06016	-0.611493	0.00206921	0.0139505	LYON01001253.1	1903	3627	-	hypothetical protein
BSLG_04319	-0.610766	0.00417422	0.0240697	LYON01000681.1	6432	11527	+	hypothetical protein
BSLG_04129	-0.60998	0.00376853	0.0224115	LYON01000632.1	5226	7008	+	mitochondrial pyruvate
BSLG_07647	-0.60946	1.54119e-06	2.86843e-05	LYON01002138.1	7	1852	+	40S ribosomal
BSLG_04794	-0.609335	0.000506656	0.00437912	LYON01000820.1	1427	2893	+	hypothetical protein
BSLG_06226	-0.609248	0.000754163	0.00613257	LYON01001341.1	4127	6875	+	hypothetical protein%2C
BSLG_00731	-0.608353	0.000444987	0.00392649	LYON01000057.1	23965	26046	-	hypothetical protein%2C
BSLG_02577	-0.608306	0.000199107	0.00202642	LYON01000302.1	12232	14539	+	protein disulfide-isomerase
BSLG_06715	-0.604998	0.00310281	0.0193325	LYON01001572.1	4288	6141	+	hypothetical protein
BSLG_01810	-0.604908	1.40943e-05	0.000201285	LYON01000184.1	3883	5097	-	40S ribosomal
BSLG_01050	-0.60333	0.0102588	0.0493672	LYON01000090.1	29195	30771	+	50S ribosomal
BSLG_06185	-0.600958	0.00536915	0.0293986	LYON01001325.1	1994	3293	+	hypothetical protein
BSLG_06118	-0.599721	0.0087362	0.0431564	LYON01001297.1	1631	4193	-	hypothetical protein
BSLG_00686	-0.594447	0.00556997	0.0302364	LYON01000054.1	3593	4876	-	hypothetical protein
BSLG_00879	-0.594038	0.00425467	0.0244628	LYON01000072.1	28322	31941	+	hypothetical protein%2C
BSLG_00760	-0.592858	0.00846792	0.0422547	LYON01000060.1	12905	16645	+	hypothetical protein
BSLG_01242	-0.590378	0.00568932	0.0306546	LYON01000113.1	6761	9775	-	biotin synthase
BSLG_06464	-0.586915	0.00498711	0.0276949	LYON01001450.1	211	3460	+	hypothetical protein
BSLG_05842	-0.583681	0.00357485	0.0215801	LYON01001186.1	2757	6927	-	hypothetical protein%2C
BSLG_06164	-0.582729	0.000118325	0.0013151	LYON01001317.1	5219	6987	-	hypothetical protein
BSLG_00178	-0.58231	0.0079087	0.0399395	LYON01000011.1	14449	16038	-	hypothetical protein
BSLG_01257	-0.579822	0.00467169	0.0263473	LYON01000115.1	1518	2471	+	hypothetical protein
BSLG_05503	-0.579252	0.000842226	0.00669162	LYON01001062.1	6366	8579	+	hypothetical protein
BSLG_04004	-0.578294	1.75508e-05	0.000242396	LYON01000601.1	11651	13317	+	spermidine synthase
BSLG_00019	-0.576248	0.00119153	0.00891935	LYON01000001.1	59816	60129	+	hypothetical protein
BSLG_04372	-0.573925	0.00133905	0.00974512	LYON01000694.1	8287	12289	-	ATP synthase
BSLG_00854	-0.573011	0.000840903	0.00668778	LYON01000070.1	7379	10152	+	hypothetical protein
BSLG_04528	-0.571561	0.00125276	0.00927119	LYON01000738.1	406	2357	+	hypothetical protein
BSLG_01279	-0.570517	0.0079713	0.0402301	LYON01000117.1	18222	21624	-	hypothetical protein%2C
BSLG_07817	-0.569346	0.00183544	0.012631	LYON01002258.1	1	1278	+	pyridoxal 5'-phosphate
BSLG_03685	-0.56503	0.00857414	0.0425981	LYON01000525.1	5549	6561	-	hypothetical protein
BSLG_00621	-0.563133	0.00937617	0.0457968	LYON01000047.1	21674	35897	+	hypothetical protein
BSLG_01133	-0.561264	5.0015e-05	0.000612241	LYON01000100.1	547	3019	-	hypothetical protein
BSLG_06564	-0.561226	0.000331225	0.00309335	LYON01001496.1	407	2166	+	hypothetical protein
BSLG_05181	-0.559408	0.00744431	0.0381503	LYON01000950.1	8337	9645	-	hypothetical protein
BSLG_01914	-0.558473	0.000388143	0.00349504	LYON01000197.1	15263	15639	-	hypothetical protein
BSLG_00031	-0.558041	0.000656197	0.0054642	LYON01000002.1	19035	22413	-	hypothetical protein
BSLG_00651	-0.557463	0.00011373	0.00126934	LYON01000050.1	27671	28363	-	hypothetical protein
BSLG_04145	-0.557351	0.00452239	0.0257237	LYON01000636.1	10555	12959	+	hypothetical protein
BSLG_00159	-0.555376	0.00573205	0.0308343	LYON01000009.1	49559	50828	-	hypoxanthine phosphoribosyltransferase
BSLG_04078	-0.549971	0.0025629	0.0165374	LYON01000619.1	6174	7474	-	hypothetical protein
BSLG_04539	-0.548031	2.27512e-07	5.39596e-06	LYON01000741.1	8508	11424	+	OPT family
BSLG_06983	-0.54686	0.00118923	0.00891535	LYON01001726.1	2556	4597	+	hypothetical protein%2C
BSLG_06716	-0.546267	0.0103615	0.049622	LYON01001573.1	1004	2313	-	hypothetical protein
BSLG_01790	-0.544753	0.00032615	0.00305416	LYON01000181.1	6186	10670	+	hypothetical protein
BSLG_05535	-0.542193	0.00811855	0.040831	LYON01001072.1	4723	7194	+	hypothetical protein
BSLG_09310	-0.539084	0.00789491	0.0399204	LYON01003775.1	465	2020	+	hypothetical protein%2C
BSLG_03491	-0.538338	0.0016131	0.011386	LYON01000480.1	5543	9122	+	hypothetical protein
BSLG_04757	-0.538067	0.00453798	0.0257756	LYON01000808.1	399	3500	-	RuvB-like 2
BSLG_05727	-0.530567	0.00628465	0.0332331	LYON01001144.1	8	1512	+	hypothetical protein
BSLG_06514	-0.521975	0.00347218	0.0211432	LYON01001473.1	1808	3855	+	hypothetical protein
BSLG_03726	-0.520902	0.000126243	0.00138571	LYON01000535.1	441	1915	-	hypothetical protein
BSLG_04268	-0.514805	6.84016e-07	1.3941e-05	LYON01000668.1	8462	12081	-	hypothetical protein
BSLG_03742	-0.513997	0.00883343	0.0435334	LYON01000538.1	11929	12657	-	hypothetical protein
BSLG_01844	-0.513499	0.0066577	0.0348981	LYON01000188.1	17091	19163	+	hypothetical protein%2C
BSLG_00337	-0.513465	0.000459558	0.00404665	LYON01000022.1	38239	39876	+	hypothetical protein
BSLG_01806	-0.512963	0.00287815	0.0181887	LYON01000183.1	18933	20951	-	dimethyladenosine transferase
BSLG_05176	-0.512955	0.0104069	0.049664	LYON01000949.1	2023	7090	-	hypothetical protein
BSLG_04341	-0.512224	0.00166007	0.0116453	LYON01000687.1	5735	11521	+	hypothetical protein
BSLG_01300	-0.508171	0.00617305	0.0327735	LYON01000120.1	3503	5176	+	hypothetical protein
BSLG_03568	-0.507495	8.35293e-05	0.000973165	LYON01000498.1	6419	8246	+	hypothetical protein
BSLG_00637	-0.506274	0.00531119	0.029187	LYON01000049.1	4060	7411	-	hypothetical protein
BSLG_05730	-0.5046	0.00316447	0.0196706	LYON01001144.1	5767	7991	-	hypothetical protein
BSLG_08223	-0.50154	0.0055851	0.0302817	LYON01002583.1	1493	3377	+	eukaryotic translation
BSLG_01440	-0.499258	0.00632147	0.0333921	LYON01000137.1	3741	12581	-	hypothetical protein
BSLG_05719	-0.492935	0.00537737	0.0294113	LYON01001141.1	55	3118	-	hypothetical protein%2C
BSLG_05859	-0.489842	0.00884165	0.0435471	LYON01001192.1	4144	6477	+	hypothetical protein
BSLG_04087	-0.488568	0.00379421	0.0224924	LYON01000621.1	5565	6769	-	hypothetical protein
BSLG_04010	-0.486695	0.00390876	0.0229205	LYON01000603.1	3111	7525	-	hypothetical protein
BSLG_00929	-0.481247	0.00669222	0.0350166	LYON01000078.1	3133	6880	-	hypothetical protein
BSLG_05761	-0.479248	0.0021413	0.0143516	LYON01001156.1	7000	8267	-	hypothetical protein
BSLG_07274	-0.475266	0.00227483	0.0150316	LYON01001894.1	3223	4619	+	40S ribosomal
BSLG_05110	-0.473584	0.00178808	0.0123477	LYON01000927.1	2024	4999	-	hypothetical protein
BSLG_08428	-0.469431	0.00455286	0.0258049	LYON01002774.1	1	1112	-	hypothetical protein
BSLG_05559	-0.467191	0.00162483	0.0114485	LYON01001081.1	1359	1985	+	ribosomal protein
BSLG_04820	-0.466519	0.00239573	0.015742	LYON01000828.1	149	4718	+	hypothetical protein
BSLG_02436	-0.456394	0.00259851	0.0167401	LYON01000277.1	12778	13620	-	orotidine 5'-phosphate
BSLG_06523	-0.45248	0.000789249	0.00637236	LYON01001477.1	1	4505	-	hypothetical protein
BSLG_02435	-0.451384	0.00850544	0.0423624	LYON01000277.1	11367	12522	+	pyrroline-5-carboxylate reductase
BSLG_05908	-0.447139	0.00408346	0.0237353	LYON01001212.1	445	3783	-	hypothetical protein
BSLG_01034	-0.446377	0.0066758	0.0349536	LYON01000089.1	11707	13247	+	hypothetical protein
BSLG_03564	-0.442711	0.00381104	0.0225498	LYON01000497.1	5848	9106	-	hypothetical protein
BSLG_08623	-0.43957	0.00801	0.0403998	LYON01002960.1	8	2835	+	hypothetical protein
BSLG_00261	-0.432571	0.00112763	0.0085257	LYON01000017.1	14394	16830	-	hypothetical protein
BSLG_08644	-0.428963	0.000834508	0.00664597	LYON01002983.1	275	1633	-	60S ribosomal
BSLG_06731	-0.423936	0.00873619	0.0431564	LYON01001581.1	2668	4109	-	hypothetical protein
BSLG_05055	-0.42353	0.00541155	0.0295374	LYON01000905.1	3468	7710	+	hypothetical protein
BSLG_07939	-0.420708	0.00244035	0.0159665	LYON01002355.1	587	3753	+	hypothetical protein
BSLG_04694	-0.41888	0.000470935	0.00412772	LYON01000787.1	2897	3649	-	hypothetical protein
BSLG_04414	-0.411409	0.0014602	0.0104455	LYON01000704.1	10846	12216	-	hypothetical protein
BSLG_02893	-0.409098	0.00776908	0.0393841	LYON01000361.1	5379	8760	+	hypothetical protein
BSLG_02566	-0.406358	0.00085275	0.00676297	LYON01000300.1	1029	15748	+	hypothetical protein
BSLG_04225	-0.404567	0.00335669	0.0205923	LYON01000658.1	9747	10781	+	hypothetical protein
BSLG_04791	-0.402425	0.000205623	0.00207299	LYON01000819.1	2133	6095	-	hypothetical protein
BSLG_00955	-0.398487	1.97927e-06	3.58473e-05	LYON01000080.1	30109	33017	-	hypothetical protein
BSLG_07857	-0.390778	0.00750043	0.0383639	LYON01002288.1	159	3915	-	hypothetical protein
BSLG_02614	-0.38766	0.00145089	0.0103976	LYON01000309.1	17464	19639	-	hypothetical protein
BSLG_03505	-0.379161	0.000270959	0.00260661	LYON01000483.1	262	2119	-	hypothetical protein
BSLG_06903	-0.378682	0.00113801	0.00859599	LYON01001681.1	190	3133	+	hypothetical protein%2C
BSLG_07932	-0.37476	0.00292649	0.0184122	LYON01002349.1	1244	1882	-	hypothetical protein
BSLG_07522	-0.3685	8.83015e-07	1.72048e-05	LYON01002053.1	304	1468	-	hypothetical protein
BSLG_02961	-0.368299	0.0101445	0.0489356	LYON01000373.1	1367	7643	-	hypothetical protein
BSLG_02364	-0.365171	0.0085456	0.0424828	LYON01000265.1	5013	6172	+	hypothetical protein
BSLG_01921	-0.340289	0.0009327	0.00728867	LYON01000198.1	7457	10580	+	hypothetical protein
BSLG_05665	-0.339197	0.00281105	0.0178638	LYON01001119.1	280	2917	-	hypothetical protein
BSLG_05433	-0.320974	0.000620295	0.00521427	LYON01001040.1	516	2075	-	uracil phosphoribosyltransferase
BSLG_05715	-0.320732	0.000725797	0.00594978	LYON01001139.1	3315	7557	+	hypothetical protein%2C
BSLG_01568	-0.309281	0.000190197	0.00194817	LYON01000152.1	21690	24603	-	hypothetical protein
BSLG_00878	-0.306431	0.00405122	0.0235663	LYON01000072.1	23233	27798	-	hypothetical protein
BSLG_07469	-0.297136	0.00390783	0.0229205	LYON01002021.1	1	4439	-	hypothetical protein
BSLG_01795	-0.294669	0.0104077	0.049664	LYON01000182.1	13159	17148	+	hypothetical protein
BSLG_02254	-0.287	0.00535488	0.0293487	LYON01000248.1	14256	18049	+	hypothetical protein
BSLG_05860	-0.281235	0.00632308	0.0333921	LYON01001193.1	11	454	+	hypothetical protein
BSLG_01880	-0.280989	0.0021448	0.0143629	LYON01000193.1	5677	7013	-	hypothetical protein
BSLG_02286	-0.276592	0.00358486	0.0216095	LYON01000253.1	5	2281	-	hypothetical protein
BSLG_00453	-0.262965	0.0102976	0.049448	LYON01000032.1	20462	24617	-	hypothetical protein
BSLG_02341	-0.256247	0.00498668	0.0276949	LYON01000261.1	3365	6764	+	hypothetical protein%2C
BSLG_05827	-0.22429	0.00770309	0.0391742	LYON01001180.1	4625	8021	-	calcium-translocating P-type

## Sheet: Fig.2b. Up regulated GlcvsH2O
Significantly up regulated in glucose vs H2O
Gene name	log2foldchange	pvalue	padjust	gene chrom	start	end	strand	gene description	PFAMs
BSLG_03973	6.78638	1.59282e-13	8.21111e-12	LYON01000594.1	168	654	-	hypothetical protein
BSLG_09369	6.32824	1.07326e-12	4.88363e-11	LYON01003859.1	111	1178	-	hypothetical protein
BSLG_03628	5.29754	2.49321e-09	7.60569e-08	LYON01000512.1	894	4453	-	hypothetical protein	Tetratricopeptide repeat; MYND finger
BSLG_10084	5.15105	3.71003e-08	9.35548e-07	LYON01005126.1	13	728	-	hypothetical protein
BSLG_00907	5.12154	1.3459e-07	3.1321e-06	LYON01000075.1	32866	33174	+	hypothetical protein
BSLG_08574	4.98864	1.94838e-07	4.39599e-06	LYON01002912.1	363	1369	-	hypothetical protein
BSLG_05424	4.84812	3.84888e-32	1.01126e-29	LYON01001036.1	1412	3365	+	hypothetical protein	Protein of unknown function (DUF4246)
BSLG_05171	4.7881	2.58927e-06	4.74991e-05	LYON01000947.1	8653	9069	-	hypothetical protein
BSLG_03605	4.72485	2.0143e-08	5.32677e-07	LYON01000507.1	1888	3818	+	hypothetical protein
BSLG_08178	4.64048	2.29801e-09	7.11685e-08	LYON01002549.1	2104	2526	-	hypothetical protein
BSLG_04849	4.63209	2.34642e-18	2.27519e-16	LYON01000837.1	58	2544	-	hypothetical protein	MutS family domain IV; MutS domain III; MutS domain II
BSLG_03888	4.62911	7.48529e-58	7.62096e-55	LYON01000571.1	1806	3173	+	hypothetical protein	WD domain: G-beta repeat
BSLG_03578	4.61279	3.55114e-06	6.385e-05	LYON01000500.1	14621	15273	-	hypothetical protein	ABC-2 type transporter
BSLG_01622	4.53274	4.1513e-06	7.33457e-05	LYON01000159.1	25047	25604	-	hypothetical protein
BSLG_07717	4.50608	7.32358e-10	2.42482e-08	LYON01002185.1	11	3389	+	hypothetical protein%2C	Leucine Rich repeats (2 copies); Leucine Rich Repeat
BSLG_03245	4.46503	0.000133012	0.00157469	LYON01000430.1	15059	16394	+	hypothetical protein
BSLG_10131	4.43821	5.04431e-05	0.000668064	LYON01005227.1	1	1082	+	hypothetical protein
BSLG_05484	4.42316	6.46081e-22	8.62677e-20	LYON01001056.1	8143	8974	+	hypothetical protein
BSLG_02916	4.40696	6.11842e-17	4.8383e-15	LYON01000366.1	731	5201	-	hypothetical protein
BSLG_09036	4.3322	4.25288e-18	4.02788e-16	LYON01003428.1	1354	2167	+	hypothetical protein
BSLG_06249	4.298	6.06337e-13	2.90507e-11	LYON01001354.1	2626	2785	+	hypothetical protein
BSLG_07757	4.28087	7.07664e-06	0.000114137	LYON01002216.1	2815	3591	+	hypothetical protein
BSLG_08846	4.23328	0.000344331	0.00352777	LYON01003203.1	633	1493	-	hypothetical protein
BSLG_06875	4.15873	0.000204116	0.00225886	LYON01001663.1	651	1791	-	hypothetical protein
BSLG_04852	4.12939	2.54672e-24	4.06727e-22	LYON01000837.1	6787	9509	-	hypothetical protein
BSLG_06099	4.12939	3.1506e-100	2.56617e-96	LYON01001289.1	628	1931	+	hypothetical protein
BSLG_04761	4.0843	2.73105e-05	0.000386859	LYON01000810.1	671	2838	-	hypothetical protein	Cytochrome P450
BSLG_05788	4.07855	0.000273525	0.00288958	LYON01001166.1	7436	8120	+	hypothetical protein
BSLG_04258	4.07501	7.51297e-59	8.74188e-56	LYON01000666.1	3910	6455	-	hypothetical protein	WD domain: G-beta repeat
BSLG_04607	4.07291	1.04496e-07	2.48864e-06	LYON01000763.1	1	1196	-	hypothetical protein	DHHC palmitoyltransferase
BSLG_08402	4.06135	0.000179495	0.00202772	LYON01002743.1	2548	3130	-	pantoate-beta-alanine ligase	panC: pantoate--beta-alanine ligase; (TIGRfam),Pantoate-beta-alanine ligase
BSLG_04972	4.02768	1.16838e-21	1.51054e-19	LYON01000875.1	5236	8251	-	hypothetical protein
BSLG_03228	4.02427	0.0021425	0.016188	LYON01000427.1	6326	7889	-	hypothetical protein	CRAL/TRIO domain
BSLG_07756	3.99486	0.00158383	0.0126971	LYON01002216.1	760	1536	+	hypothetical protein
BSLG_08351	3.97052	0.00241298	0.0177844	LYON01002696.1	2123	2930	+	hypothetical protein
BSLG_08138	3.96273	0.00403646	0.0265995	LYON01002515.1	2520	3327	-	hypothetical protein
BSLG_01621	3.95674	5.8032e-43	3.15114e-40	LYON01000159.1	21178	24603	-	hypothetical protein	XPG N-terminal domain; XPG I-region
BSLG_01979	3.9189	2.24399e-16	1.61746e-14	LYON01000206.1	251	1749	+	hypothetical protein	Protein tyrosine kinase; Protein kinase domain
BSLG_05425	3.90884	3.9994e-68	5.42919e-65	LYON01001036.1	3757	4682	-	hypothetical protein	Nuclear RNA-splicing-associated protein
BSLG_02095	3.82026	2.21231e-09	6.90394e-08	LYON01000223.1	7727	8822	-	hypothetical protein
BSLG_06633	3.80558	0.000214111	0.00235031	LYON01001528.1	1951	6331	+	hypothetical protein	Leucine Rich Repeat
BSLG_08942	3.7958	0.000831692	0.0073712	LYON01003323.1	1959	2375	-	hypothetical protein
BSLG_04681	3.74675	0.00649987	0.0391579	LYON01000783.1	911	1805	+	hypothetical protein
BSLG_05122	3.7448	0.00160416	0.0128222	LYON01000931.1	6622	7372	+	hypothetical protein
BSLG_09181	3.70319	0.00130763	0.0107909	LYON01003603.1	221	1067	+	hypothetical protein
BSLG_09635	3.70074	3.04553e-05	0.000425486	LYON01004283.1	384	1567	+	hypothetical protein
BSLG_04979	3.68699	0.00867632	0.0493496	LYON01000878.1	26	2084	+	hypothetical protein	Leucine-rich repeat; Leucine rich repeat; Leucine Rich repeats (2 copies); Leucine Rich Repeat
BSLG_08371	3.67455	0.00454606	0.0292477	LYON01002714.1	173	796	+	hypothetical protein
BSLG_02894	3.67251	1.96269e-07	4.41606e-06	LYON01000361.1	9336	12911	+	hypothetical protein	Kelch motif; Galactose oxidase: central domain
BSLG_03775	3.6592	1.70214e-14	9.8326e-13	LYON01000545.1	5727	8050	+	hypothetical protein
BSLG_09542	3.64554	0.00564924	0.0347268	LYON01004131.1	476	1537	+	hypothetical protein
BSLG_08081	3.64509	5.66757e-20	6.32361e-18	LYON01002462.1	2114	3496	-	hypothetical protein	MutS domain V
BSLG_09983	3.61239	0.000742566	0.00669925	LYON01004922.1	1	614	+	hypothetical protein
BSLG_02842	3.60932	3.2603e-53	2.95057e-50	LYON01000349.1	14166	18332	+	hypothetical protein
BSLG_03993	3.56998	8.85417e-08	2.13365e-06	LYON01000599.1	9239	10459	-	hypothetical protein
BSLG_04340	3.53275	3.17418e-05	0.0004427	LYON01000687.1	2634	5065	-	hypothetical protein
BSLG_01357	3.49385	4.85416e-29	1.16286e-26	LYON01000126.1	26864	28198	+	hypothetical protein
BSLG_04636	3.48699	6.73621e-29	1.56761e-26	LYON01000771.1	3688	5535	+	hypothetical protein%2C	recA bacterial DNA recombination protein; Rad51; KaiC; AAA domain
BSLG_04942	3.46337	1.46135e-35	4.57795e-33	LYON01000867.1	5262	7758	-	hypothetical protein
BSLG_10105	3.44759	6.24377e-05	0.00080723	LYON01005168.1	18	1064	-	hypothetical protein
BSLG_01828	3.44385	2.93346e-10	1.01242e-08	LYON01000186.1	15219	19243	+	hypothetical protein%2C	Protein tyrosine kinase; Protein kinase domain
BSLG_07973	3.41934	3.75696e-07	8.18193e-06	LYON01002380.1	993	3374	+	hypothetical protein	Protein tyrosine kinase; Protein kinase domain
BSLG_06064	3.41615	3.3405e-27	6.80209e-25	LYON01001273.1	2577	5323	-	threonine ammonia-lyase%2C	ilvA_2Cterm: threonine ammonia-lyase: biosynthetic; (TIGRfam),Pyridoxal-phosphate dependent enzyme; C-terminal regulatory domain of Threonine dehydratase
BSLG_00572	3.40975	5.5539e-08	1.3708e-06	LYON01000042.1	35107	36604	+	hypothetical protein
BSLG_08774	3.40347	1.14521e-06	2.28062e-05	LYON01003122.1	670	2378	-	hypothetical protein
BSLG_06668	3.38209	1.92557e-09	6.12648e-08	LYON01001547.1	2272	5469	+	hypothetical protein	Major Facilitator Superfamily
BSLG_03889	3.36154	1.85707e-34	5.40207e-32	LYON01000571.1	4331	6730	+	hypothetical protein
BSLG_06914	3.3583	0.000136277	0.00159939	LYON01001687.1	4661	5689	-	hypothetical protein
BSLG_00528	3.34814	1.86929e-14	1.07221e-12	LYON01000039.1	4440	7855	-	hypothetical protein	Zinc-ribbon; Zinc finger: C3HC4 type (RING finger); Ring finger domain; CHY zinc finger
BSLG_02465	3.30482	0.000773053	0.00691925	LYON01000283.1	75	446	+	hypothetical protein
BSLG_05106	3.28851	8.40474e-20	9.00745e-18	LYON01000926.1	1302	4183	+	hypothetical protein	Protein tyrosine kinase; Protein kinase domain
BSLG_07883	3.26185	0.00448465	0.0288983	LYON01002310.1	380	2353	-	hypothetical protein	Protein tyrosine kinase; Protein kinase domain
BSLG_04194	3.25127	1.02502e-28	2.25642e-26	LYON01000650.1	7064	10160	+	hypothetical protein
BSLG_00573	3.25092	0.00504476	0.0319019	LYON01000042.1	37928	39452	-	hypothetical protein	Protein kinase domain
BSLG_04041	3.21724	0.000982912	0.00852589	LYON01000610.1	4808	10047	+	hypothetical protein%2C	Pecanex protein (C-terminus)
BSLG_09736	3.21045	1.03704e-35	3.37866e-33	LYON01004484.1	1	1511	+	hypothetical protein	Nup85 Nucleoporin
BSLG_03166	3.20179	0.00529756	0.0331148	LYON01000414.1	16096	16666	+	hypothetical protein
BSLG_02188	3.19047	2.44533e-27	5.10698e-25	LYON01000237.1	9272	11170	-	hypothetical protein	Transmembrane protein 231
BSLG_09574	3.18884	0.00036539	0.00369702	LYON01004176.1	399	1079	-	hypothetical protein
BSLG_06632	3.1868	5.23922e-05	0.000690509	LYON01001528.1	425	939	+	hypothetical protein
BSLG_09104	3.18403	0.000424909	0.00421032	LYON01003505.1	1	1886	+	hypothetical protein
BSLG_05118	3.16806	0.0066215	0.0398012	LYON01000930.1	1095	6552	-	hypothetical protein%2C	EF-hand domain pair
BSLG_03983	3.14576	1.35018e-06	2.65633e-05	LYON01000597.1	797	1806	+	hypothetical protein	Chibby family
BSLG_09370	3.13504	5.88811e-06	9.91187e-05	LYON01003863.1	1105	1959	+	hypothetical protein	Protein kinase domain
BSLG_02175	3.12173	0.0084611	0.0484639	LYON01000235.1	8254	12814	+	hypothetical protein
BSLG_00038	3.10216	1.05627e-19	1.11731e-17	LYON01000002.1	46643	48154	+	hypothetical protein
BSLG_06613	3.10065	0.00318622	0.0221054	LYON01001519.1	2169	3489	+	hypothetical protein
BSLG_03754	3.09217	5.17262e-12	2.16056e-10	LYON01000541.1	5374	5601	+	hypothetical protein
BSLG_04208	3.06716	7.13487e-11	2.60599e-09	LYON01000654.1	9399	12100	+	hypothetical protein
BSLG_04878	3.06522	5.86022e-49	4.33923e-46	LYON01000845.1	5646	10047	-	hypothetical protein
BSLG_03791	3.03327	1.28761e-16	9.71075e-15	LYON01000549.1	73	3718	+	hypothetical protein	Sec1 family
BSLG_07032	3.0251	3.12807e-08	8.01199e-07	LYON01001753.1	2235	3352	+	hypothetical protein
BSLG_01188	3.02005	1.58653e-15	1.04212e-13	LYON01000106.1	7399	13047	+	hypothetical protein%2C	WD domain: G-beta repeat
BSLG_00101	3.0122	0.000176286	0.00199979	LYON01000006.1	5786	8497	+	hypothetical protein	Leucine-rich repeat; Leucine rich repeat; Leucine Rich repeats (2 copies); Leucine Rich repeat
BSLG_01800	3.00351	6.73244e-09	1.95145e-07	LYON01000183.1	4161	4957	-	hypothetical protein
BSLG_05550	2.98429	8.48627e-11	3.08574e-09	LYON01001077.1	8476	8936	+	hypothetical protein
BSLG_02764	2.97371	1.26928e-11	5.04307e-10	LYON01000335.1	9573	14297	-	hypothetical protein	WD domain: G-beta repeat; EF-hand domain pair
BSLG_04930	2.97157	7.0918e-13	3.3197e-11	LYON01000863.1	9647	10539	-	hypothetical protein
BSLG_01478	2.9613	0.00859845	0.0491125	LYON01000141.1	25484	26842	+	hypothetical protein	WD domain: G-beta repeat
BSLG_05184	2.95764	1.28279e-10	4.56258e-09	LYON01000951.1	4742	6472	-	hypothetical protein	Inositol-pentakisphosphate 2-kinase
BSLG_08727	2.948	2.55233e-19	2.56651e-17	LYON01003070.1	17	2692	-	hypothetical protein	Domain of unknown function (DUF4456)
BSLG_04928	2.94219	2.38502e-15	1.55408e-13	LYON01000863.1	16	2392	-	hypothetical protein
BSLG_01628	2.93351	2.02387e-24	3.36417e-22	LYON01000160.1	19788	21783	+	hypothetical protein
BSLG_01358	2.92498	1.13408e-16	8.63275e-15	LYON01000127.1	43	9369	+	hypothetical protein
BSLG_03027	2.91557	0.000154287	0.00177999	LYON01000385.1	16394	17522	-	hypothetical protein
BSLG_03156	2.91122	6.7826e-06	0.000110268	LYON01000412.1	2316	5013	+	hypothetical protein
BSLG_06566	2.9002	4.35696e-16	3.00741e-14	LYON01001496.1	3620	4952	+	hypothetical protein
BSLG_08718	2.89918	2.5235e-11	9.78759e-10	LYON01003056.1	1	2702	+	hypothetical protein
BSLG_00476	2.88828	0.000465009	0.00453593	LYON01000034.1	17149	22896	+	hypothetical protein	Iguana/Dzip1-like DAZ-interacting protein N-terminal
BSLG_06969	2.88545	0.00512656	0.0322937	LYON01001719.1	1322	4284	-	hypothetical protein	Peptidase family S41
BSLG_05831	2.88325	3.15302e-13	1.58527e-11	LYON01001182.1	6091	8109	+	hypothetical protein
BSLG_05702	2.87859	1.04362e-37	4.04774e-35	LYON01001134.1	1	2797	+	hypothetical protein%2C
BSLG_08357	2.85015	2.15652e-79	4.39121e-76	LYON01002703.1	106	744	+	hypothetical protein	Domain of unknown function (DUF1929)
BSLG_01896	2.84349	4.92624e-05	0.000654555	LYON01000195.1	10175	12002	-	hypothetical protein	Leucine Rich Repeat
BSLG_00989	2.84324	6.51772e-39	2.79404e-36	LYON01000085.1	170	1413	+	hypothetical protein
BSLG_06707	2.83422	5.33189e-07	1.12148e-05	LYON01001569.1	135	1255	+	hypothetical protein
BSLG_00848	2.8238	1.58738e-23	2.39429e-21	LYON01000069.1	27987	28865	+	hypothetical protein
BSLG_06967	2.82078	1.08867e-19	1.13682e-17	LYON01001717.1	1435	4301	-	hypothetical protein	WD domain: G-beta repeat
BSLG_04660	2.81459	1.25848e-07	2.95398e-06	LYON01000777.1	3816	10421	+	hypothetical protein	Coiled-coil domain-containing protein 66
BSLG_08652	2.78327	0.000114501	0.00136746	LYON01002991.1	1186	1873	+	hypothetical protein
BSLG_09241	2.7761	1.54611e-20	1.79901e-18	LYON01003680.1	1	1400	-	hypothetical protein	Glyoxal oxidase N-terminus
BSLG_07564	2.77233	1.34543e-16	1.00537e-14	LYON01002079.1	1	963	+	hypothetical protein
BSLG_01392	2.75328	0.00289166	0.0204805	LYON01000130.1	11578	12003	+	hypothetical protein
BSLG_04463	2.74739	0.00617088	0.0375634	LYON01000719.1	5648	10134	+	hypothetical protein
BSLG_07216	2.74467	0.000753911	0.00677024	LYON01001861.1	3754	4227	+	hypothetical protein
BSLG_03522	2.74336	2.42561e-09	7.45531e-08	LYON01000487.1	738	8158	+	hypothetical protein	WD domain: G-beta repeat
BSLG_02931	2.74291	1.12508e-05	0.000173886	LYON01000368.1	3881	4901	-	hypothetical protein
BSLG_05995	2.73284	0.00102476	0.00884179	LYON01001246.1	485	3833	+	hypothetical protein	Bacterial extracellular solute-binding protein
BSLG_01492	2.7316	3.88666e-07	8.39703e-06	LYON01000143.1	26106	26673	+	hypothetical protein
BSLG_08548	2.72898	5.16226e-14	2.81735e-12	LYON01002884.1	11	2932	-	hypothetical protein	Ankyrin repeats (3 copies)
BSLG_00743	2.72101	0.00122959	0.0102824	LYON01000058.1	28116	30681	-	hypothetical protein
BSLG_02431	2.72073	4.51489e-14	2.48472e-12	LYON01000277.1	2719	4025	-	hypothetical protein
BSLG_04279	2.71293	1.41907e-11	5.58371e-10	LYON01000671.1	6781	12076	+	hypothetical protein	Uncharacterized ACR: YdiU/UPF0061 family
BSLG_07263	2.68883	5.76214e-17	4.60124e-15	LYON01001888.1	2420	4600	-	hypothetical protein	Eukaryotic and archaeal DNA primase: large subunit
BSLG_09508	2.68159	0.00367347	0.02476	LYON01004076.1	567	1214	+	hypothetical protein	Lipase (class 3)
BSLG_08619	2.67748	2.73984e-05	0.00038743	LYON01002956.1	1820	2833	+	hypothetical protein
BSLG_05615	2.67142	0.000234484	0.00253635	LYON01001101.1	7819	8117	+	hypothetical protein
BSLG_02299	2.6581	6.51809e-86	1.76966e-82	LYON01000254.1	12147	21089	-	hypothetical protein	Myosin head (motor domain); Glycosyltransferase like family 2; Glycosyl transferase family group 2; Chitin synthase
BSLG_05231	2.65533	8.0945e-06	0.000128769	LYON01000968.1	7210	7530	+	hypothetical protein
BSLG_09825	2.65455	2.5666e-15	1.65913e-13	LYON01004618.1	281	610	+	hypothetical protein
BSLG_08819	2.63734	4.54103e-06	7.93706e-05	LYON01003169.1	1178	2066	-	hypothetical protein	von Willebrand factor type D domain
BSLG_10086	2.63569	8.28938e-05	0.00104193	LYON01005133.1	1	1129	-	hypothetical protein
BSLG_06528	2.63552	3.67068e-05	0.000502644	LYON01001480.1	1166	1402	+	hypothetical protein
BSLG_06320	2.62334	1.6278e-05	0.000243722	LYON01001382.1	3168	4696	+	hypothetical protein
BSLG_05463	2.61915	0.000780985	0.00698257	LYON01001050.1	3184	5121	+	hypothetical protein	NYN domain
BSLG_04637	2.61596	6.24298e-08	1.527e-06	LYON01000771.1	5389	7379	-	hypothetical protein	zinc-finger of a C2HC-type
BSLG_09982	2.61345	5.05487e-10	1.70132e-08	LYON01004920.1	38	1214	+	hypothetical protein	Protein kinase domain
BSLG_08449	2.60871	1.32189e-15	8.75347e-14	LYON01002793.1	68	2158	-	hypothetical protein	Protein kinase domain
BSLG_08604	2.60801	1.08839e-10	3.88814e-09	LYON01002946.1	934	1263	+	hypothetical protein
BSLG_00452	2.60302	6.38199e-16	4.36818e-14	LYON01000032.1	17309	20461	+	hypothetical protein	FtsJ-like methyltransferase
BSLG_09826	2.60049	1.07594e-05	0.000167027	LYON01004618.1	982	1389	-	hypothetical protein
BSLG_08577	2.6002	8.65386e-12	3.52428e-10	LYON01002916.1	621	960	-	hypothetical protein
BSLG_04995	2.59137	1.79057e-06	3.40715e-05	LYON01000884.1	951	1124	+	hypothetical protein
BSLG_04157	2.58118	1.01748e-18	9.98476e-17	LYON01000639.1	10965	11802	+	hypothetical protein
BSLG_02426	2.58036	2.26134e-05	0.000327152	LYON01000276.1	3960	6912	-	hypothetical protein	Fungal specific transcription factor domain; Fungal Zn(2)-Cys(6) binuclear cluster domain
BSLG_04447	2.57754	0.000369606	0.00373504	LYON01000714.1	7073	9573	+	hypothetical protein%2C
BSLG_04867	2.56881	0.00125666	0.010455	LYON01000841.1	8775	10546	+	hypothetical protein	Major intrinsic protein
BSLG_04696	2.54829	6.34937e-05	0.000819582	LYON01000787.1	5442	7420	+	hypothetical protein	Histidine phosphatase superfamily (branch 1)
BSLG_07569	2.54712	8.24244e-07	1.67002e-05	LYON01002082.1	1140	1761	-	hypothetical protein	Transcriptional regulator
BSLG_04169	2.54509	0.0018311	0.0142312	LYON01000642.1	3931	5690	-	hypothetical protein	Nodulin-like; Major Facilitator Superfamily
BSLG_06610	2.53544	0.00144046	0.0117208	LYON01001518.1	2470	4115	-	hypothetical protein	LIM domain
BSLG_03558	2.52521	0.00032548	0.00336853	LYON01000496.1	4207	7728	-	hypothetical protein
BSLG_09489	2.52518	1.29797e-12	5.77704e-11	LYON01004044.1	333	589	+	hypothetical protein
BSLG_01475	2.5233	9.69835e-06	0.000152202	LYON01000141.1	14694	16273	+	hypothetical protein	Calmodulin-binding
BSLG_08515	2.51737	1.1762e-15	7.91745e-14	LYON01002850.1	1347	2990	+	hypothetical protein
BSLG_02473	2.51012	4.40945e-20	4.98819e-18	LYON01000284.1	9187	12897	+	hypothetical protein	Protein tyrosine kinase; Protein kinase domain
BSLG_04841	2.50109	7.89792e-10	2.6044e-08	LYON01000834.1	9293	10053	-	hypothetical protein
BSLG_05787	2.47763	6.21566e-21	7.5562e-19	LYON01001166.1	5559	6923	+	hypothetical protein
BSLG_00025	2.47694	8.98051e-15	5.45867e-13	LYON01000002.1	5106	7358	-	hypothetical protein	DNA repair protein endonuclease SAE2/CtIP C-terminus
BSLG_01301	2.47435	8.31045e-36	2.82036e-33	LYON01000120.1	5229	12720	+	hypothetical protein	Ankyrin repeats (many copies); Ankyrin repeats (3 copies); Ankyrin repeat
BSLG_02754	2.47114	3.90522e-06	6.97544e-05	LYON01000333.1	10527	13722	+	hypothetical protein	Leucine-rich repeat
BSLG_00749	2.45914	2.03559e-11	7.93294e-10	LYON01000059.1	10195	12926	-	hypothetical protein	VRR-NUC domain
BSLG_09428	2.44017	0.000479116	0.00464019	LYON01003945.1	1	889	-	hypothetical protein
BSLG_02887	2.43976	3.61866e-15	2.30266e-13	LYON01000359.1	1820	7520	-	hypothetical protein	Microtubule associated
BSLG_04718	2.43966	6.20414e-06	0.000102913	LYON01000795.1	743	5625	-	hypothetical protein	GAF domain; Adenylate and Guanylate cyclase catalytic domain
BSLG_07671	2.43199	1.54586e-06	3.01222e-05	LYON01002153.1	2634	4121	-	hypothetical protein
BSLG_03649	2.4317	0.00425254	0.0275992	LYON01000516.1	13232	14913	+	hypothetical protein	Polysaccharide deacetylase
BSLG_07605	2.43087	1.01101e-08	2.82978e-07	LYON01002105.1	1842	3383	+	hypothetical protein
BSLG_04438	2.42893	1.92483e-24	3.26619e-22	LYON01000712.1	201	7875	-	hypothetical protein%2C	GATA zinc finger
BSLG_08443	2.42259	0.000390672	0.00390912	LYON01002787.1	1	1923	-	hypothetical protein	S1/P1 Nuclease
BSLG_05452	2.42162	5.60268e-06	9.48728e-05	LYON01001046.1	4216	5478	+	hypothetical protein
BSLG_04259	2.42088	1.10017e-08	3.02731e-07	LYON01000666.1	6459	8164	+	hypothetical protein
BSLG_02643	2.42052	0.000887035	0.00780787	LYON01000314.1	8205	12597	-	hypothetical protein	Domain of unknown function (DUF3508)
BSLG_02932	2.41034	0.00515083	0.0324216	LYON01000368.1	5022	6198	-	hypothetical protein	N terminus of Rad21 / Rec8 like protein
BSLG_03851	2.40533	0.000186146	0.00209125	LYON01000562.1	7278	9325	+	hypothetical protein	Sperm tail C-terminal domain; Sperm tail
BSLG_01354	2.39715	1.61903e-06	3.13054e-05	LYON01000126.1	12734	17855	-	hypothetical protein	Cyclic nucleotide-binding domain
BSLG_03334	2.3939	1.05347e-06	2.10306e-05	LYON01000447.1	9824	12327	+	hypothetical protein	Leucine-rich repeat; Leucine rich repeat
BSLG_00353	2.38805	0.00226794	0.0168852	LYON01000024.1	8	2896	-	hypothetical protein	Sugar (and other) transporter; Major Facilitator Superfamily
BSLG_05159	2.38429	0.00292777	0.0206774	LYON01000944.1	2468	3520	+	hypothetical protein
BSLG_08663	2.38198	0.00376425	0.025193	LYON01003000.1	983	2786	+	hypothetical protein
BSLG_08070	2.38119	1.45369e-08	3.92063e-07	LYON01002455.1	4	3501	+	hypothetical protein
BSLG_00477	2.3784	0.00420344	0.0274115	LYON01000034.1	23499	23870	+	hypothetical protein
BSLG_08146	2.37748	4.60189e-13	2.25797e-11	LYON01002520.1	2815	3506	+	hypothetical protein
BSLG_04624	2.37717	2.83157e-14	1.57967e-12	LYON01000768.1	1682	3760	+	hypothetical protein	Uncharacterised protein family (UPF0193)
BSLG_04731	2.3756	0.000565659	0.0053202	LYON01000798.1	10104	11035	+	hypothetical protein	Hypothetical protein (DUF2410)
BSLG_01620	2.36819	2.01512e-42	1.02582e-39	LYON01000159.1	18891	19703	-	hypothetical protein
BSLG_00876	2.36784	5.68253e-25	1.00618e-22	LYON01000072.1	17012	20856	+	hypothetical protein
BSLG_01610	2.3674	5.45261e-10	1.82764e-08	LYON01000158.1	4470	6412	+	hypothetical protein	Parkin co-regulated protein
BSLG_06594	2.36546	8.55665e-05	0.00106566	LYON01001511.1	65	854	+	hypothetical protein
BSLG_02222	2.36162	1.39888e-38	5.69692e-36	LYON01000242.1	12828	14172	-	hypothetical protein	Variant SH3 domain; SH3 domain
BSLG_04017	2.35943	3.0525e-16	2.14333e-14	LYON01000604.1	12084	13566	-	hypothetical protein
BSLG_05183	2.35722	5.04309e-24	7.89923e-22	LYON01000951.1	3744	4626	+	hypothetical protein	HD domain
BSLG_07870	2.35638	1.75988e-40	7.96346e-38	LYON01002299.1	2225	3761	-	hypothetical protein	alpha/beta hydrolase fold; Alpha/beta hydrolase family
BSLG_04306	2.34851	1.3397e-07	3.12661e-06	LYON01000678.1	7130	9116	+	hypothetical protein	Inhibitor of Apoptosis domain
BSLG_03706	2.34702	3.01809e-07	6.66187e-06	LYON01000531.1	1	1174	+	hypothetical protein	Ring finger domain
BSLG_06856	2.33923	0.00169675	0.0133786	LYON01001653.1	4879	5861	+	hypothetical protein	Kinase binding protein CGI-121
BSLG_08977	2.33916	2.28408e-72	3.72077e-69	LYON01003358.1	1546	2357	-	hypothetical protein
BSLG_01796	2.33681	2.09809e-09	6.57267e-08	LYON01000182.1	17698	20572	+	hypothetical protein	GDP/GTP exchange factor Sec2p
BSLG_00138	2.32993	7.47992e-42	3.58376e-39	LYON01000008.1	34962	38628	+	hypothetical protein	Tetratricopeptide repeat; TPR repeat
BSLG_03311	2.32729	1.25591e-94	5.11468e-91	LYON01000443.1	360	1632	+	hypothetical protein
BSLG_07480	2.32393	8.26561e-26	1.49608e-23	LYON01002025.1	3627	3953	+	hypothetical protein
BSLG_01544	2.3211	2.36758e-08	6.161e-07	LYON01000149.1	21184	25531	-	hypothetical protein	Cullin family
BSLG_02191	2.31441	7.1258e-18	6.5213e-16	LYON01000237.1	18020	22184	-	hypothetical protein
BSLG_06960	2.3093	6.12985e-07	1.27042e-05	LYON01001713.1	3291	5108	+	pantoate-beta-alanine ligase	panC: pantoate--beta-alanine ligase; cyt_tran_rel: cytidyltransferase-like domain; (TIGRfam),Pantoate-beta-alanine ligase
BSLG_07398	2.30908	4.58587e-05	0.000614341	LYON01001973.1	164	2617	-	hypothetical protein	Peptidase family S41
BSLG_03547	2.30556	2.89332e-22	3.92768e-20	LYON01000494.1	4301	7721	+	hypothetical protein
BSLG_09071	2.30191	0.00511902	0.0322712	LYON01003462.1	1	1339	-	hypothetical protein
BSLG_04213	2.29834	4.09118e-17	3.36592e-15	LYON01000656.1	1	1983	+	hypothetical protein
BSLG_03943	2.29553	0.00105439	0.00903048	LYON01000585.1	3662	6085	-	hypothetical protein	Serine incorporator (Serinc)
BSLG_02512	2.28817	2.85515e-10	9.93139e-09	LYON01000290.1	9689	11182	-	hypothetical protein	FAM72 protein
BSLG_09205	2.28345	0.00736332	0.0435859	LYON01003638.1	220	769	+	hypothetical protein
BSLG_02840	2.28253	5.42732e-15	3.37447e-13	LYON01000349.1	5721	11280	-	hypothetical protein	DNA replication regulator SLD3
BSLG_04022	2.28186	2.06735e-08	5.44937e-07	LYON01000606.1	2040	2693	-	hypothetical protein
BSLG_09669	2.27803	2.91962e-05	0.000410005	LYON01004349.1	220	405	+	hypothetical protein
BSLG_06409	2.27639	0.000362609	0.00367345	LYON01001423.1	141	577	+	hypothetical protein
BSLG_03091	2.26628	2.86415e-45	1.7945e-42	LYON01000398.1	11523	17077	-	hypothetical protein%2C	UBX domain; Leucine Rich repeat
BSLG_02997	2.26465	1.96551e-50	1.60091e-47	LYON01000380.1	1801	5761	-	hypothetical protein%2C
BSLG_02646	2.26215	5.24448e-45	3.05116e-42	LYON01000315.1	1	894	+	hypothetical protein
BSLG_05532	2.25945	1.02064e-07	2.43787e-06	LYON01001071.1	8	3977	-	hypothetical protein	B-box zinc finger
BSLG_04083	2.25301	0.00159905	0.012794	LYON01000620.1	5319	10576	+	hypothetical protein	WD domain: G-beta repeat
BSLG_05707	2.24821	7.20721e-07	1.48239e-05	LYON01001136.1	1924	2826	+	hypothetical protein
BSLG_04945	2.24311	1.19973e-07	2.8324e-06	LYON01000868.1	804	2642	+	cyclin-dependent kinase	Protein tyrosine kinase; Protein kinase domain
BSLG_00773	2.23456	1.1273e-12	5.04499e-11	LYON01000061.1	20361	21904	+	hypothetical protein
BSLG_00152	2.23448	0.000357568	0.00363141	LYON01000009.1	33615	33962	+	hypothetical protein
BSLG_07455	2.2285	0.00270771	0.0194654	LYON01002009.1	1218	3212	-	hypothetical protein
BSLG_04891	2.22777	4.51766e-08	1.13569e-06	LYON01000850.1	7	2122	-	hypothetical protein%2C
BSLG_09117	2.22149	0.00628875	0.0381399	LYON01003522.1	30	792	-	hypothetical protein
BSLG_01193	2.21745	5.83013e-07	1.21449e-05	LYON01000106.1	23066	23275	-	hypothetical protein
BSLG_01819	2.21158	1.59263e-26	3.01673e-24	LYON01000185.1	3909	19977	+	hypothetical protein	P-loop containing dynein motor region D4; P-loop containing dynein motor region D3; Microtubule-binding stalk of dynein motor; Hydrolytic ATP binding site of dynein motor region D1
BSLG_02849	2.20805	8.15606e-26	1.49608e-23	LYON01000351.1	10854	13566	+	hypothetical protein
BSLG_06251	2.20251	2.95812e-06	5.40223e-05	LYON01001354.1	4708	5597	+	hypothetical protein	Cysteine-rich secretory protein family
BSLG_01902	2.20239	5.96363e-23	8.52171e-21	LYON01000196.1	2474	8053	-	hypothetical protein	Leucine rich repeat; Leucine Rich Repeat
BSLG_09107	2.20005	0.00641094	0.038708	LYON01003509.1	25	1811	+	hypothetical protein
BSLG_01393	2.19572	3.27494e-05	0.000453646	LYON01000130.1	12502	13827	+	hypothetical protein
BSLG_04303	2.19441	1.91867e-05	0.000283107	LYON01000678.1	1	2535	-	hypothetical protein	Mis12-Mtw1 protein family
BSLG_02970	2.19126	0.00205964	0.0156636	LYON01000374.1	14259	14859	-	hypothetical protein
BSLG_09479	2.18693	1.44047e-08	3.89788e-07	LYON01004027.1	26	1799	+	hypothetical protein
BSLG_02694	2.17938	0.00480801	0.0306906	LYON01000324.1	2590	6377	+	hypothetical protein
BSLG_07843	2.1723	3.12454e-23	4.62717e-21	LYON01002276.1	1	1980	-	hypothetical protein	Common central domain of tyrosinase
BSLG_00529	2.17005	1.24804e-09	4.01791e-08	LYON01000039.1	8255	10599	-	hypothetical protein	Zinc finger: C3HC4 type (RING finger)
BSLG_05004	2.16714	2.26149e-14	1.2881e-12	LYON01000886.1	8008	10381	+	hypothetical protein	TB2/DP1: HVA22 family
BSLG_06322	2.16094	4.06168e-09	1.203e-07	LYON01001384.1	8	185	-	hypothetical protein	Ubiquitin-2 like Rad60 SUMO-like; Ubiquitin family
BSLG_01671	2.15122	5.54373e-09	1.61832e-07	LYON01000165.1	9688	10502	-	hypothetical protein	Predicted coiled-coil protein (DUF2205)
BSLG_04635	2.14988	2.53812e-09	7.7138e-08	LYON01000771.1	1	3318	-	hypothetical protein
BSLG_08950	2.13309	6.3205e-11	2.32943e-09	LYON01003333.1	185	1357	-	hypothetical protein
BSLG_04154	2.12387	0.000383703	0.00385359	LYON01000638.1	10382	11251	-	hypothetical protein
BSLG_07133	2.11373	4.02863e-06	7.16445e-05	LYON01001813.1	2656	2991	+	hypothetical protein
BSLG_00511	2.11172	1.80809e-21	2.30107e-19	LYON01000037.1	13133	19407	+	hypothetical protein%2C
BSLG_07966	2.10812	0.000204975	0.00226529	LYON01002375.1	35	1362	+	hypothetical protein
BSLG_04673	2.10685	2.33801e-09	7.2133e-08	LYON01000781.1	442	1832	+	hypothetical protein
BSLG_02043	2.10386	5.63573e-08	1.3868e-06	LYON01000215.1	86	4169	-	hypothetical protein%2C	Protein tyrosine kinase; Protein kinase domain; PH domain; P21-Rho-binding domain
BSLG_08779	2.09911	7.09872e-05	0.000911973	LYON01003128.1	2131	2483	+	hypothetical protein
BSLG_01717	2.09299	0.000600496	0.00562836	LYON01000171.1	13218	13878	+	hypothetical protein
BSLG_01470	2.09189	1.80117e-12	7.8874e-11	LYON01000140.1	24343	26873	-	hypothetical protein	C2 domain
BSLG_03830	2.09181	2.1696e-05	0.000314999	LYON01000558.1	3348	10371	+	hypothetical protein	FHA domain
BSLG_04785	2.09123	1.51302e-45	1.02696e-42	LYON01000817.1	2227	3947	+	hypothetical protein	Membrane-associating domain
BSLG_09808	2.08617	0.000147038	0.00170845	LYON01004591.1	1	1425	-	hypothetical protein	Sec7 domain; Domain of unknown function (DUF1981)
BSLG_07922	2.08532	3.71092e-07	8.10333e-06	LYON01002340.1	6	2553	+	hypothetical protein	WD domain: G-beta repeat
BSLG_01688	2.07393	9.91146e-05	0.00120276	LYON01000167.1	18555	23616	-	hypothetical protein	alpha/beta hydrolase fold; Carboxylesterase family; ABC-2 type transporter; ABC transporter
BSLG_00255	2.05885	1.8598e-12	8.10057e-11	LYON01000016.1	44061	45596	-	hypothetical protein	Homoserine dehydrogenase: NAD binding domain; Homoserine dehydrogenase
BSLG_05496	2.05624	3.1045e-06	5.64422e-05	LYON01001059.1	7774	8100	+	hypothetical protein
BSLG_08858	2.05174	6.98295e-16	4.73968e-14	LYON01003215.1	234	1919	+	hypothetical protein
BSLG_07964	2.04889	1.0145e-16	7.79536e-15	LYON01002371.1	2452	3585	+	hypothetical protein
BSLG_08702	2.04856	7.72484e-09	2.19996e-07	LYON01003041.1	87	2727	-	hypothetical protein	Mediator of RNA polymerase II transcription subunit 1
BSLG_00909	2.04635	1.82226e-34	5.40207e-32	LYON01000076.1	328	2391	+	hypothetical protein	Tubulin/FtsZ family: GTPase domain; Tubulin C-terminal domain
BSLG_06799	2.0447	0.00161448	0.0128669	LYON01001620.1	78	1007	+	hypothetical protein
BSLG_01135	2.03464	5.59745e-06	9.48728e-05	LYON01000100.1	9010	12995	+	hypothetical protein	Exocyst complex component Sec10
BSLG_05815	2.03461	1.74448e-05	0.000260235	LYON01001176.1	1402	2574	-	hypothetical protein	Putative methyltransferase
BSLG_07517	2.03369	4.71481e-05	0.000630577	LYON01002049.1	3692	4406	+	hypothetical protein	Variant SH3 domain; SH3 domain
BSLG_05540	2.03193	4.51595e-06	7.9102e-05	LYON01001074.1	3	3336	+	hypothetical protein	Helicase conserved C-terminal domain; Class II histone deacetylase complex subunits 2 and 3
BSLG_02481	2.02753	5.44133e-12	2.26121e-10	LYON01000285.1	9621	13022	+	hypothetical protein	Protein tyrosine kinase; Protein kinase domain; Protein kinase C terminal domain
BSLG_07302	2.01385	4.15076e-06	7.33457e-05	LYON01001908.1	4582	4884	+	hypothetical protein
BSLG_09582	2.01201	0.000445752	0.00437427	LYON01004187.1	1	1713	-	hypothetical protein
BSLG_04352	2.00979	0.000158142	0.00181418	LYON01000690.1	998	2476	+	hypothetical protein
BSLG_04936	2.00712	2.42115e-18	2.32003e-16	LYON01000865.1	5259	10057	+	hypothetical protein	Vacuolar sorting protein 9 (VPS9) domain; PX domain; Ankyrin repeats (many copies); Ankyrin repeats (3 copies)
BSLG_00884	2.0008	3.41348e-10	1.1633e-08	LYON01000073.1	17211	21027	-	hypothetical protein%2C	Protein tyrosine kinase; Protein kinase domain; Lipopolysaccharide kinase (Kdo/WaaP) family; Kinase-like
< Up regulated genes log2 fold change cut off 2 >
BSLG_04071	1.99768	6.03321e-06	0.000101112	LYON01000617.1	558	3570	-	hypothetical protein	Piwi domain; PAZ domain; Domain of unknown function (DUF1785)
BSLG_01814	1.99602	1.13962e-11	4.55008e-10	LYON01000184.1	12989	14908	+	hypothetical protein
BSLG_05426	1.98859	5.04704e-13	2.46156e-11	LYON01001036.1	6015	8214	-	hypothetical protein	SWIRM domain
BSLG_03253	1.98801	0.00198906	0.0151978	LYON01000432.1	8661	14926	+	hypothetical protein	Translation initiation factor eIF3 subunit 135; Tetratricopeptide repeat; TPR repeat; PH domain
BSLG_00428	1.98746	0.000705831	0.00645955	LYON01000030.1	5359	6133	+	hypothetical protein
BSLG_01888	1.98491	1.20818e-17	1.04687e-15	LYON01000194.1	6436	9132	-	hypothetical protein	Tetratricopeptide repeat; TPR repeat
BSLG_00180	1.98297	4.77793e-18	4.47313e-16	LYON01000011.1	17332	23409	-	hypothetical protein
BSLG_07049	1.98208	9.36756e-18	8.29334e-16	LYON01001764.1	205	2261	+	hypothetical protein	alpha/beta hydrolase fold; Carboxylesterase family
BSLG_02237	1.97988	4.86294e-15	3.04682e-13	LYON01000245.1	160	686	-	hypothetical protein	Polysaccharide deacetylase
BSLG_03640	1.97752	8.13198e-18	7.29896e-16	LYON01000514.1	10879	14960	+	hypothetical protein
BSLG_00784	1.95913	0.00319574	0.0221526	LYON01000062.1	23070	27974	-	hypothetical protein
BSLG_01817	1.95	1.02575e-22	1.41605e-20	LYON01000185.1	1	1222	-	hypothetical protein
BSLG_09143	1.94547	1.64683e-05	0.000246118	LYON01003555.1	1	1464	+	hypothetical protein
BSLG_05671	1.94335	9.91947e-11	3.57496e-09	LYON01001121.1	1004	7120	+	hypothetical protein
BSLG_06944	1.94018	0.00415101	0.0272003	LYON01001705.1	4366	5630	+	hypothetical protein	Mpv17 / PMP22 family
BSLG_03562	1.93946	3.54149e-08	8.96283e-07	LYON01000496.1	12514	15325	+	hypothetical protein
BSLG_02272	1.93773	0.000106361	0.00127398	LYON01000251.1	5672	7551	-	hypothetical protein	7 transmembrane sweet-taste receptor of 3 GCPR
BSLG_04391	1.93664	0.000447198	0.00438318	LYON01000699.1	29	1609	-	hypothetical protein
BSLG_04760	1.93605	3.80884e-09	1.13223e-07	LYON01000809.1	6691	10867	+	hypothetical protein	Type III restriction enzyme: res subunit; SNF2 family N-terminal domain; Helicase conserved C-terminal domain; DEAD/DEAH box helicase
BSLG_04693	1.93588	0.00128535	0.0106502	LYON01000787.1	403	1989	-	hypothetical protein	Ankyrin repeats (many copies); Ankyrin repeats (3 copies); Ankyrin repeat
BSLG_00821	1.92908	2.03389e-17	1.70784e-15	LYON01000066.1	18247	22009	-	hypothetical protein	Zinc finger: C3HC4 type (RING finger); Ring finger domain
BSLG_03520	1.91027	0.00240592	0.0177663	LYON01000486.1	11929	12614	+	hypothetical protein	LysM domain
BSLG_07317	1.90926	1.50749e-16	1.11623e-14	LYON01001918.1	10	4794	-	hypothetical protein	Calpain family cysteine protease
BSLG_02090	1.9046	7.50971e-27	1.45635e-24	LYON01000222.1	13825	20638	+	hypothetical protein%2C	Glycosyl hydrolase family 47
BSLG_08672	1.9039	0.000235808	0.00254729	LYON01003012.1	266	1161	-	hypothetical protein	Protein kinase domain
BSLG_01851	1.90264	5.54751e-06	9.43308e-05	LYON01000189.1	13401	16357	+	hypothetical protein
BSLG_04188	1.90208	7.83666e-09	2.22403e-07	LYON01000649.1	39	4620	-	hypothetical protein	Protein tyrosine kinase; Protein kinase domain
BSLG_06768	1.88992	0.000814238	0.00724806	LYON01001600.1	4515	5942	+	hypothetical protein	Fungal domain of unknown function (DUF1712)
BSLG_03362	1.88397	0.00550015	0.0340674	LYON01000452.1	17	610	+	hypothetical protein	Ubiquinone biosynthesis protein COQ7
BSLG_05023	1.88039	8.81954e-25	1.52841e-22	LYON01000893.1	2969	5096	-	hypothetical protein	Acyl-CoA dehydrogenase: middle domain; Acyl-CoA dehydrogenase: N-terminal domain; Acyl-CoA dehydrogenase: C-terminal domain
BSLG_02661	1.87009	3.95324e-36	1.43746e-33	LYON01000318.1	37	3605	+	hypothetical protein
BSLG_01860	1.86877	0.000342543	0.00352274	LYON01000190.1	14884	22260	-	hypothetical protein	WD domain: G-beta repeat; Villin headpiece domain; Gelsolin repeat; Domain of unknown function (DUF1900)
BSLG_02340	1.86632	4.19989e-09	1.23942e-07	LYON01000261.1	1286	3323	+	hypothetical protein
BSLG_03998	1.86628	2.13194e-06	3.98271e-05	LYON01000600.1	4597	9348	-	hypothetical protein
BSLG_02675	1.86141	0.00854214	0.0488937	LYON01000321.1	42	2492	-	hypothetical protein
BSLG_09144	1.85998	0.000338918	0.0034976	LYON01003556.1	1	2191	+	hypothetical protein%2C
BSLG_05836	1.84961	0.00022975	0.00250511	LYON01001184.1	7261	8127	+	hypothetical protein
BSLG_06123	1.84556	0.000285505	0.00300444	LYON01001299.1	57	4444	+	hypothetical protein	Plasma-membrane choline transporter
BSLG_01491	1.84147	7.17761e-08	1.74512e-06	LYON01000143.1	18697	25384	+	hypothetical protein	Zinc finger: C3HC4 type (RING finger); SNF2 family N-terminal domain; Ring finger domain; Helicase conserved C-terminal domain
BSLG_06725	1.84032	0.000102526	0.00123515	LYON01001578.1	291	1574	+	hypothetical protein
BSLG_02406	1.83865	1.94453e-07	4.39599e-06	LYON01000273.1	345	873	+	hypothetical protein
[truncated: 691 more rows]

## Sheet: Fig.2b. Down regulated GlcvsH2O
Significantly down regulated in glucose vs H2O
[truncated: 421 more rows]

## Sheet: Fig. 3 and Suppl Table 7
Results of protease activity assay
[truncated: 17 more rows]

[truncated: 7 more sheets: Fig. 4, Fig. 5. RCA staining results, Fig. 6. % Gal in animal washes, InfectionData. Fig.5,6,Table S9, Supplementary Figure 2, Supplementary Table 8, Supplementary Table 9]
